# Supplementary material for: DNA Methylation Analysis Identifies Patterns in Progressive Glioma Grades to Predict Patient Survival
Source: Int J Mol Sci. 2021 Jan 20;22(3):1020. doi: 10.3390/ijms22031020 (PMC7864199; doi:10.3390/ijms22031020)
Supplement: Supplementary file 1 [file ijms-22-01020-s001.zip]

Archive with 4 entries (4 files):
- Supplementary file 1 - Differential Variability Analysis Output.xlsx
- Supplementary file 2 - Heatmap of 150 genes.zip
- Supplementary file 3 - Boxplots of gene expression for 150 genes.zip
- Supplementary file 4 - Heatmap of prognostic marker (validation set).zip
