# Supplementary material for: DNA Methylation Analysis Identifies Patterns in Progressive Glioma Grades to Predict Patient Survival
Source: Int J Mol Sci. 2021 Jan 20;22(3):1020. doi: 10.3390/ijms22031020 (PMC7864199; doi:10.3390/ijms22031020)
Supplement: Supplementary file 1 [file ijms-22-01020-s001.zip › Supplementary file 1 - Differential Variability Analysis Output.xlsx]

## Sheet: DV Analysis (GII vs GIII)
Differential Variability Analysis Output: Grade II vs. Grade III comparison
Illumina Probe ID	logFC	t	P.Value	adj.P.Val	B
cg13895867	-0.835005	-6.61433	1.53916e-10	2.78216e-05	13.1406
cg25177452	-0.592693	-6.15377	2.19339e-09	0.000163786	10.7376
cg05514401	-0.459304	-6.11571	2.71832e-09	0.000163786	10.5438
cg26990587	-0.723131	-5.92869	7.91854e-09	0.000357835	9.57877
cg07640648	-0.793599	-5.84316	1.24501e-08	0.000450091	9.17033
cg14387532	-0.904982	-5.76334	1.89386e-08	0.00057055	8.79188
cg22178761	-0.610697	-5.6535	3.40659e-08	0.000605338	8.26281
cg14944647	-0.65997	-5.65593	3.41794e-08	0.000605338	8.26017
cg10435706	-0.475342	-5.6497	3.47604e-08	0.000605338	8.24463
cg18488430	-0.695716	-5.64747	3.59353e-08	0.000605338	8.21516
cg19517718	-0.784216	-5.62902	3.87826e-08	0.000605338	8.14601
cg21860629	-0.551216	-5.62684	4.01867e-08	0.000605338	8.11453
cg16700392	0.618642	5.58376	4.94589e-08	0.0006877	7.92715
cg15714599	-0.812652	-5.55245	5.9489e-08	0.000768079	7.76145
cg25310555	-0.441335	-5.52728	6.61717e-08	0.000797404	7.665
cg04249142	-0.563817	-5.51265	7.14088e-08	0.000806732	7.59646
cg18261223	-0.457475	-5.42256	1.13955e-07	0.00121166	7.17609
cg24890043	-0.704676	-5.38916	1.37795e-07	0.00138375	7.00589
cg22243662	-0.671296	-5.29841	2.14411e-07	0.00203982	6.60805
cg05488770	-0.356851	-5.26069	2.58953e-07	0.00215068	6.43852
cg06133110	-0.751633	-5.25856	2.61593e-07	0.00215068	6.42939
cg23026864	-0.70805	-5.25002	2.73032e-07	0.00215068	6.39097
cg09682796	-0.789367	-5.24069	2.8736e-07	0.00215068	6.34521
cg08167047	-0.775264	-5.23706	2.91329e-07	0.00215068	6.33274
cg12486537	0.621344	5.23033	3.07511e-07	0.00215068	6.28495
cg11862731	-0.502089	-5.22723	3.09351e-07	0.00215068	6.27926
cg15676015	-1.08856	-5.21678	3.2567e-07	0.00218028	6.23309
cg22986178	0.628815	5.20639	3.43891e-07	0.00222004	6.18435
cg17824401	-0.648172	-5.18619	3.75334e-07	0.00233947	6.10536
cg20804191	-0.560791	-5.15799	4.31554e-07	0.00255607	5.98015
cg19466178	-0.914442	-5.1512	4.46266e-07	0.00255607	5.95009
cg04089426	-0.867943	-5.14917	4.52507e-07	0.00255607	5.93778
cg03535439	-0.104212	-5.12358	5.11297e-07	0.00280064	5.82809
cg00068622	-0.479348	-5.08674	6.13851e-07	0.00315705	5.66432
cg25940946	-0.874006	-5.08408	6.22638e-07	0.00315705	5.65163
cg20969896	-0.843947	-5.07973	6.33783e-07	0.00315705	5.63558
cg26413355	-0.440236	-5.07295	6.55104e-07	0.00315705	5.60593
cg00860640	-0.157002	-5.07027	6.63694e-07	0.00315705	5.59425
cg25604326	-0.778152	-5.03905	7.74521e-07	0.00332361	5.45601
cg27277463	-0.609754	-5.03761	7.83481e-07	0.00332361	5.4459
cg07544244	-0.842869	-5.03515	7.88795e-07	0.00332361	5.43962
cg19472078	0.5346	5.03084	8.03858e-07	0.00332361	5.42259
cg08572611	-0.614029	-5.03	8.19514e-07	0.00332361	5.40598
cg27510182	-0.522296	-5.02962	8.25276e-07	0.00332361	5.39994
cg24362923	-0.633065	-5.02487	8.27417e-07	0.00332361	5.39672
cg13624528	-0.461957	-5.01399	8.72131e-07	0.00332746	5.34958
cg19052355	-0.649408	-5.0147	8.8358e-07	0.00332746	5.33864
cg07635623	-0.923409	-5.0084	9.01914e-07	0.00332746	5.31981
cg12869912	-0.850552	-5.00665	9.07155e-07	0.00332746	5.3145
cg21851351	-0.599124	-4.99081	9.90633e-07	0.00332746	5.23621
cg06522054	-0.427981	-4.98612	9.97542e-07	0.00332746	5.22928
cg13459487	-0.136337	-4.98477	1.00403e-06	0.00332746	5.22347
cg10541517	-0.623067	-4.97975	1.03811e-06	0.00332746	5.19402
cg17365504	-0.843826	-4.97562	1.05414e-06	0.00332746	5.18009
cg26246387	-0.998417	-4.97475	1.05864e-06	0.00332746	5.17628
cg17227967	-0.798289	-4.97372	1.05878e-06	0.00332746	5.17594
cg24696715	-0.365989	-4.97216	1.06671e-06	0.00332746	5.16926
cg02105519	-0.633778	-4.97372	1.06768e-06	0.00332746	5.16883
cg17648210	-0.463742	-4.96511	1.10713e-06	0.00334042	5.13613
cg21068480	-0.361055	-4.96409	1.1088e-06	0.00334042	5.13462
cg16482474	0.659468	4.95507	1.17607e-06	0.00348499	5.08265
cg02950886	-0.594788	-4.94445	1.21806e-06	0.0035512	5.05051
cg14553243	-0.64735	-4.94045	1.24158e-06	0.0035623	5.0334
cg18647259	-0.810793	-4.93324	1.29673e-06	0.00366241	4.99495
cg17340655	-0.206279	-4.92445	1.34002e-06	0.00372646	4.96513
cg15975217	-0.702653	-4.92077	1.37161e-06	0.00373708	4.94457
cg09025960	-0.827752	-4.91749	1.38519e-06	0.00373708	4.93548
cg07873178	-0.862901	-4.90719	1.46386e-06	0.00389124	4.88637
cg07031551	-0.614786	-4.88877	1.58742e-06	0.00415853	4.81359
cg03934392	-0.595571	-4.88153	1.64276e-06	0.00424202	4.78295
cg18843373	-0.150527	-4.87199	1.7185e-06	0.00437512	4.74264
cg10102242	-0.754581	-4.86886	1.74817e-06	0.00438884	4.72746
cg17620121	-0.842497	-4.86425	1.78582e-06	0.00442195	4.70839
cg10774636	-0.827127	-4.83941	2.00341e-06	0.00482047	4.60552
cg15119377	-0.788891	-4.83962	2.00517e-06	0.00482047	4.60484
cg14426001	-0.634828	-4.83695	2.02677e-06	0.00482047	4.59516
cg07701018	-0.786881	-4.83105	2.09114e-06	0.00490849	4.56741
cg24550112	-0.515812	-4.82755	2.11809e-06	0.00490849	4.55578
cg12486287	-0.465259	-4.81852	2.20961e-06	0.00503331	4.51798
cg06251289	-0.70126	-4.81722	2.22764e-06	0.00503331	4.51083
cg27205904	-0.683953	-4.80111	2.40536e-06	0.00536776	4.44234
cg03725761	-0.446245	-4.78938	2.54663e-06	0.00556191	4.3915
cg00879447	-0.353903	-4.79062	2.55391e-06	0.00556191	4.38942
cg06791321	-0.354761	-4.78274	2.61122e-06	0.00558369	4.36881
cg00102996	-0.409409	-4.78208	2.62568e-06	0.00558369	4.36401
cg12790874	-0.7204	-4.77348	2.72599e-06	0.00572958	4.3304
cg05500074	-0.378054	-4.77016	2.76841e-06	0.00575187	4.31661
cg03728046	-0.710463	-4.761	2.89135e-06	0.00587706	4.27787
cg15201417	0.711321	4.76335	2.89566e-06	0.00587706	4.27723
cg05933857	-0.500096	-4.75512	2.96835e-06	0.00587706	4.25435
cg22868282	-0.673432	-4.75499	2.97014e-06	0.00587706	4.25381
cg15826437	-0.973038	-4.7542	2.99124e-06	0.00587706	4.24769
cg14395897	-0.339063	-4.75112	3.02384e-06	0.00587724	4.23782
cg10077401	-0.466585	-4.74404	3.16638e-06	0.00589263	4.19746
cg23953697	-0.653514	-4.74129	3.18601e-06	0.00589263	4.19157
cg13724160	-0.441728	-4.741	3.21709e-06	0.00589263	4.18338
cg13660664	0.57568	4.73779	3.21607e-06	0.00589263	4.1828
cg18513970	-0.731009	-4.7345	3.27302e-06	0.00589263	4.16727
cg16719517	-0.809719	-4.73342	3.28161e-06	0.00589263	4.1648
cg02794784	-0.413275	-4.73276	3.29161e-06	0.00589263	4.16208
cg17976576	-0.880751	-4.73318	3.29256e-06	0.00589263	4.16195
cg00460268	-0.412354	-4.72898	3.34954e-06	0.00589643	4.14651
cg26111030	-0.907458	-4.72897	3.35992e-06	0.00589643	4.14393
cg19403653	-0.431177	-4.72563	3.43247e-06	0.00596583	4.12521
cg23291305	-0.578931	-4.71489	3.60988e-06	0.00621442	4.0803
cg08135278	-0.877062	-4.70679	3.70965e-06	0.00626711	4.0554
cg26355004	0.462554	4.70627	3.72791e-06	0.00626711	4.05117
cg10297971	-0.0653192	-4.70476	3.7445e-06	0.00626711	4.04706
cg14903685	-0.362893	-4.70033	3.82134e-06	0.00628659	4.02894
cg19553869	0.642818	4.70202	3.82569e-06	0.00628659	4.02844
cg10094616	-0.621733	-4.69738	3.90242e-06	0.00633937	4.01065
cg16557944	0.385874	4.69427	3.94323e-06	0.00633937	4.00114
cg19902394	0.505887	4.69525	3.96303e-06	0.00633937	3.99724
cg09871079	-0.763233	-4.68402	4.11801e-06	0.00633956	3.96225
cg23952189	-0.820792	-4.68246	4.16159e-06	0.00633956	3.95306
cg20885179	-0.759741	-4.68218	4.16157e-06	0.00633956	3.95299
cg04885832	-0.772699	-4.6812	4.17343e-06	0.00633956	3.95035
cg14367396	-0.160966	-4.68108	4.17364e-06	0.00633956	3.95028
cg27638196	-0.552352	-4.68087	4.17778e-06	0.00633956	3.9494
cg20718727	-0.806696	-4.67958	4.20865e-06	0.00633956	3.94292
cg10174836	-0.688603	-4.67646	4.26283e-06	0.00636811	3.93142
cg07768169	0.468701	4.67209	4.34867e-06	0.00644309	3.91364
cg24638203	-0.734823	-4.66853	4.43427e-06	0.00647362	3.89646
cg23569180	-0.556763	-4.66697	4.45166e-06	0.00647362	3.89277
cg09908474	0.558367	4.66851	4.47672e-06	0.00647362	3.88853
cg09084829	-0.398705	-4.65919	4.65679e-06	0.00661885	3.85319
cg14306956	-0.333164	-4.65773	4.66373e-06	0.00661885	3.85155
cg26584528	-0.661438	-4.65325	4.73884e-06	0.00661885	3.83704
cg18735402	-0.660719	-4.65256	4.75371e-06	0.00661885	3.83424
cg04866162	-0.813479	-4.65117	4.79724e-06	0.00661885	3.82629
cg22349573	-0.457869	-4.64956	4.81898e-06	0.00661885	3.82209
cg03733196	-0.942756	-4.64943	4.83347e-06	0.00661885	3.81956
cg17918326	-0.545186	-4.647	4.92311e-06	0.00669092	3.80363
cg13860849	-0.467454	-4.64161	4.99648e-06	0.00670562	3.78985
cg10734526	-0.459599	-4.6413	5.04856e-06	0.00670562	3.78116
cg25580076	-0.418789	-4.63942	5.04633e-06	0.00670562	3.781
cg05810949	0.521859	4.63971	5.08232e-06	0.00670562	3.77518
cg20129082	-0.624675	-4.63482	5.15287e-06	0.00674944	3.76238
cg04784471	-0.893292	-4.63205	5.21859e-06	0.00678356	3.75109
cg16521454	-0.603989	-4.62901	5.29041e-06	0.00678356	3.7389
cg19359398	-0.701159	-4.63159	5.30189e-06	0.00678356	3.73783
cg06051961	0.327415	4.62737	5.37338e-06	0.00678356	3.72554
cg04475027	-0.592775	-4.62552	5.43926e-06	0.00678356	3.71492
cg26448681	0.482048	4.6212	5.54255e-06	0.00678356	3.69811
cg17027046	-0.193151	-4.61846	5.5492e-06	0.00678356	3.69635
cg23731030	-0.736856	-4.61845	5.55036e-06	0.00678356	3.69617
cg11343289	-0.625508	-4.61835	5.55194e-06	0.00678356	3.69591
cg16065186	-0.698861	-4.61879	5.5542e-06	0.00678356	3.69569
cg09132913	0.389962	4.61921	5.61021e-06	0.00678787	3.6875
cg18449062	-0.356192	-4.61506	5.63527e-06	0.00678787	3.68263
cg02004641	-0.49177	-4.61466	5.67039e-06	0.00678787	3.67737
cg25291355	-0.544718	-4.61125	5.75596e-06	0.00684497	3.664
cg20770339	-0.411931	-4.60473	5.96684e-06	0.00699344	3.63236
cg11445760	-0.0750706	-4.60254	5.9631e-06	0.00699344	3.63226
cg02349096	-0.696342	-4.60003	6.03095e-06	0.00699344	3.62218
cg02433278	-0.777312	-4.60005	6.03667e-06	0.00699344	3.6214
cg12045337	-0.782702	-4.59845	6.07431e-06	0.00699344	3.6158
cg27045062	-0.66527	-4.59758	6.11294e-06	0.00699344	3.6103
cg16005559	-0.599655	-4.59531	6.16088e-06	0.00700395	3.60319
cg11953272	0.378333	4.59522	6.23247e-06	0.00701514	3.59362
cg13298841	-0.345366	-4.59116	6.27703e-06	0.00701514	3.58656
cg10192713	-0.428075	-4.58898	6.33896e-06	0.00701514	3.57781
cg11270070	-0.775708	-4.58921	6.35637e-06	0.00701514	3.57561
cg13121428	-0.53072	-4.58808	6.36477e-06	0.00701514	3.57419
cg00510447	-0.547958	-4.58302	6.5112e-06	0.00713303	3.55394
cg09297468	-0.42183	-4.58048	6.61283e-06	0.00719607	3.54041
cg09477407	-0.664947	-4.57886	6.64961e-06	0.00719607	3.53536
cg02863489	-0.6314	-4.57734	6.68817e-06	0.00719607	3.53014
cg03854262	-0.613794	-4.57108	6.87012e-06	0.00734537	3.50616
cg01686920	-0.391492	-4.57211	6.9082e-06	0.00734537	3.5019
cg09232440	-0.753772	-4.56753	6.99093e-06	0.00735869	3.49074
cg09093388	-0.793238	-4.56585	7.03303e-06	0.00735869	3.48529
cg20670302	-0.341055	-4.56795	7.06156e-06	0.00735869	3.48257
cg21652344	0.625332	4.56529	7.08357e-06	0.00735869	3.47922
cg03888579	-0.753069	-4.56231	7.1528e-06	0.00737173	3.47032
cg02059034	-0.394623	-4.56131	7.17768e-06	0.00737173	3.46717
cg13024709	0.588687	4.55298	7.48212e-06	0.0076386	3.43047
cg09227138	-0.516903	-4.55123	7.55043e-06	0.0076386	3.42246
cg02125316	-0.726362	-4.55045	7.60115e-06	0.0076386	3.41672
cg22778981	-0.771908	-4.54843	7.61312e-06	0.0076386	3.41482
cg23086161	-0.515865	-4.54445	7.80928e-06	0.0076386	3.39269
cg05200540	-0.591275	-4.54161	7.83882e-06	0.0076386	3.38874
cg00875805	-0.765678	-4.54199	7.85869e-06	0.0076386	3.38677
cg08448701	-0.698569	-4.54266	7.87358e-06	0.0076386	3.38541
cg04935121	-0.6756	-4.54058	7.88241e-06	0.0076386	3.38386
cg10349065	-0.301996	-4.54288	7.88975e-06	0.0076386	3.38378
cg08818610	-0.678278	-4.5398	7.90237e-06	0.0076386	3.38155
cg24783211	-0.869218	-4.53828	7.99784e-06	0.00764907	3.37121
cg06088032	-0.675883	-4.53744	7.99552e-06	0.00764907	3.3712
cg06880365	-0.243068	-4.53378	8.11714e-06	0.0077223	3.35769
cg09896346	-0.822041	-4.53275	8.17323e-06	0.00773495	3.35171
cg06109529	-0.181516	-4.52998	8.25597e-06	0.00774846	3.3426
cg14585694	-0.0832019	-4.52951	8.27323e-06	0.00774846	3.34074
cg23056823	-0.903962	-4.52645	8.40992e-06	0.0078187	3.32634
cg10591652	-0.273918	-4.52598	8.44161e-06	0.0078187	3.32311
cg24886267	-0.366134	-4.52712	8.478e-06	0.0078187	3.31992
cg20261366	-0.258973	-4.51857	8.6858e-06	0.00796968	3.29744
cg23916167	-0.31096	-4.51468	8.86219e-06	0.00809046	3.27975
cg24451422	-0.66197	-4.51246	8.93063e-06	0.00810201	3.27275
cg11439475	-0.0788209	-4.51147	8.96448e-06	0.00810201	3.26934
cg01005517	0.430313	4.50896	9.06477e-06	0.0081164	3.25945
cg16570157	-0.698072	-4.50859	9.0797e-06	0.0081164	3.25799
cg25042239	-0.832458	-4.50683	9.15103e-06	0.0081164	3.25102
cg22621867	-0.691741	-4.50602	9.19622e-06	0.0081164	3.24674
cg23817042	-0.356925	-4.50783	9.20492e-06	0.0081164	3.24651
cg23253448	-0.301579	-4.50143	9.37255e-06	0.00821714	3.22975
cg02713162	-0.5715	-4.50053	9.41009e-06	0.00821714	3.22619
cg21714809	-0.713336	-4.49846	9.49688e-06	0.00825306	3.21803
cg07730364	-0.736854	-4.49322	9.72468e-06	0.00839164	3.19698
cg16521443	-0.426521	-4.49254	9.74919e-06	0.00839164	3.19471
cg13824555	-0.343245	-4.49105	9.85783e-06	0.00843562	3.18517
cg13401811	-0.131896	-4.48893	9.90578e-06	0.00843562	3.18054
cg03048084	-0.53776	-4.48815	9.94029e-06	0.00843562	3.17745
cg02974928	-0.649434	-4.48511	1.01131e-05	0.00846854	3.16239
cg26046136	-0.335593	-4.48374	1.01358e-05	0.00846854	3.16013
cg22664296	0.462338	4.48581	1.01665e-05	0.00846854	3.15829
cg02716123	-0.101442	-4.48317	1.01614e-05	0.00846854	3.15789
cg20670075	-0.457932	-4.48068	1.02805e-05	0.00848964	3.14757
cg13094752	-0.411787	-4.48042	1.02858e-05	0.00848964	3.14707
cg23018092	-0.745302	-4.47695	1.04454e-05	0.00855335	3.13338
cg24788771	-0.381575	-4.47666	1.04576e-05	0.00855335	3.13234
cg21558323	0.669236	4.47621	1.06104e-05	0.00855494	3.12032
cg01399264	-0.192018	-4.47332	1.0613e-05	0.00855494	3.11923
cg21642245	-0.350764	-4.4726	1.06467e-05	0.00855494	3.1164
cg12071544	-0.627442	-4.47256	1.06488e-05	0.00855494	3.11623
cg15112775	-0.602861	-4.47122	1.07117e-05	0.00856737	3.111
cg24884572	-0.707521	-4.4729	1.07731e-05	0.00857851	3.10684
cg05632623	-0.221078	-4.47011	1.08477e-05	0.00858445	3.10033
cg27005179	-0.717983	-4.46785	1.08916e-05	0.00858445	3.09632
cg08087034	-0.419078	-4.46674	1.09251e-05	0.00858445	3.09346
cg26146617	-0.883109	-4.46682	1.09705e-05	0.00858445	3.09009
cg02547394	-0.445233	-4.46147	1.1182e-05	0.00868769	3.0728
cg05223720	-0.619408	-4.46351	1.11986e-05	0.00868769	3.07223
cg20631014	-0.475837	-4.45912	1.13178e-05	0.00874263	3.0622
cg09008705	-0.370331	-4.45961	1.13704e-05	0.00874592	3.05856
cg12534466	0.40768	4.45645	1.14394e-05	0.0087528	3.05262
cg07813142	-0.775911	-4.45703	1.14762e-05	0.0087528	3.05018
cg27399414	-0.633669	-4.45381	1.1609e-05	0.00878244	3.03976
cg19035792	-0.582417	-4.45288	1.16122e-05	0.00878244	3.03925
cg08590069	0.364043	4.45062	1.17278e-05	0.00880839	3.03044
cg06188229	-0.537686	-4.44923	1.17996e-05	0.00880839	3.02502
cg00552697	-0.0642406	-4.44804	1.18615e-05	0.00880839	3.02037
cg01662117	-0.537313	-4.44707	1.19188e-05	0.00880839	3.01613
cg17662365	-0.318399	-4.44666	1.19336e-05	0.00880839	3.01498
cg11326255	-0.603125	-4.44603	1.19852e-05	0.00880839	3.01126
cg10493699	-0.441585	-4.44563	1.19876e-05	0.00880839	3.01097
cg24719005	-0.58327	-4.444	1.20737e-05	0.00883568	3.00462
cg18132212	-0.671326	-4.44171	1.22219e-05	0.0089081	2.99393
cg01228339	-0.0720268	-4.43923	1.23289e-05	0.00894719	2.98603
cg00556132	-0.106847	-4.43839	1.23745e-05	0.00894719	2.98275
cg01347682	-0.600325	-4.43292	1.26872e-05	0.00913668	2.96065
cg11364273	-0.841512	-4.43086	1.28304e-05	0.00920267	2.95084
cg19944763	-0.320713	-4.43064	1.28806e-05	0.00920267	2.94758
cg04067139	-0.596103	-4.43097	1.29452e-05	0.00921241	2.94361
cg26251270	0.417193	4.42827	1.30088e-05	0.00922132	2.93876
cg26295057	-0.477035	-4.42077	1.3514e-05	0.00948892	2.9053
cg20336580	-0.0684524	-4.41822	1.35159e-05	0.00948892	2.90437
cg03903991	-0.354544	-4.41924	1.35438e-05	0.00948892	2.90302
cg06177627	-0.672494	-4.41415	1.3778e-05	0.00961578	2.88742
cg06609049	0.341746	4.40917	1.40604e-05	0.0097751	2.86929
cg02617655	-0.821942	-4.40664	1.42402e-05	0.00983691	2.85813
cg24680082	-0.640981	-4.40555	1.42946e-05	0.00983691	2.85468
cg07586272	-0.515592	-4.40699	1.43125e-05	0.00983691	2.85412
cg24488772	-0.314622	-4.40205	1.45035e-05	0.00990104	2.84174
cg05666036	-0.382118	-4.40186	1.45154e-05	0.00990104	2.84101
cg04200224	-0.413124	-4.39985	1.46429e-05	0.00992974	2.83325
cg02043791	-0.384476	-4.39935	1.46746e-05	0.00992974	2.83132
cg03041920	-0.623438	-4.39803	1.4759e-05	0.00992974	2.82623
cg12798274	-0.46924	-4.39898	1.47772e-05	0.00992974	2.82554
cg27634151	-0.369235	-4.39659	1.48521e-05	0.00994306	2.82065
cg03127416	-0.339045	-4.39292	1.50905e-05	0.0100455	2.80651
cg05651778	-0.889952	-4.39328	1.51163e-05	0.0100455	2.80524
cg05375728	-0.395138	-4.39173	1.52803e-05	0.0101173	2.79597
cg10782206	-0.495157	-4.3884	1.539e-05	0.0101304	2.78907
cg05776084	-0.159822	-4.38695	1.5487e-05	0.0101304	2.78349
cg18943693	-0.852817	-4.38678	1.55169e-05	0.0101304	2.78186
cg20752903	-0.681926	-4.3864	1.55241e-05	0.0101304	2.78136
cg02096607	-0.105879	-4.38491	1.56249e-05	0.0101595	2.77562
cg22855052	-0.197021	-4.38317	1.57435e-05	0.0101999	2.7689
cg10201807	-0.388076	-4.37846	1.61038e-05	0.010396	2.74899
cg17482424	-0.387181	-4.378	1.61813e-05	0.0104089	2.74494
cg11816769	-0.0821571	-4.37536	1.62856e-05	0.0104164	2.73886
cg00947275	-0.404563	-4.37476	1.63278e-05	0.0104164	2.73656
cg18322448	-0.0599419	-4.37401	1.63807e-05	0.0104164	2.73369
cg13686615	-0.758478	-4.37513	1.64256e-05	0.0104164	2.73183
cg22392666	-0.417383	-4.3728	1.64811e-05	0.0104164	2.72833
cg11973877	-0.546959	-4.37125	1.65781e-05	0.0104412	2.72306
cg06059056	-0.752592	-4.37127	1.66792e-05	0.0104429	2.71813
cg12858075	-0.111028	-4.36961	1.66963e-05	0.0104429	2.71675
cg22159946	-0.120076	-4.36844	1.67807e-05	0.0104594	2.71228
cg04328762	-0.68941	-4.3664	1.69519e-05	0.0105299	2.70337
cg26897054	-0.413063	-4.36278	1.71964e-05	0.0106451	2.69056
cg12604950	-0.659345	-4.3617	1.72871e-05	0.0106626	2.68594
cg04477203	-0.607614	-4.35927	1.74668e-05	0.0106626	2.67675
cg05050789	-0.854273	-4.35912	1.74876e-05	0.0106626	2.67573
cg12296772	-0.621407	-4.35825	1.75365e-05	0.0106626	2.67319
cg10706230	-0.743064	-4.35713	1.76618e-05	0.0106626	2.66704
cg01881939	-0.798454	-4.35735	1.76986e-05	0.0106626	2.66543
cg01118078	-0.664288	-4.35639	1.77087e-05	0.0106626	2.66465
cg19972590	-0.393261	-4.35515	1.7773e-05	0.0106626	2.6613
cg18429863	-0.346977	-4.35507	1.78445e-05	0.0106626	2.65802
cg19693494	0.57467	4.35599	1.78669e-05	0.0106626	2.65731
cg18090384	-0.713938	-4.35484	1.78735e-05	0.0106626	2.65663
cg17911318	-0.601164	-4.35158	1.82445e-05	0.0107803	2.63891
cg23159296	0.471851	4.35095	1.82941e-05	0.0107803	2.6365
cg09481927	-0.425249	-4.35012	1.83432e-05	0.0107803	2.63405
cg14507088	-0.426181	-4.34779	1.8346e-05	0.0107803	2.63315
cg15346168	-0.821828	-4.34768	1.8369e-05	0.0107803	2.6321
cg10810847	-0.443171	-4.34253	1.87663e-05	0.01097	2.61306
cg15059065	-0.682527	-4.34174	1.88306e-05	0.01097	2.61002
cg04609576	-0.498993	-4.34114	1.8879e-05	0.01097	2.60774
cg22973789	-0.834881	-4.34087	1.90012e-05	0.01097	2.60243
cg14603620	-0.827806	-4.33945	1.90524e-05	0.01097	2.59978
cg02733795	-0.153535	-4.33897	1.90562e-05	0.01097	2.59945
cg19489797	-0.814414	-4.33694	1.92234e-05	0.0110311	2.59171
cg05031521	-0.533553	-4.33692	1.93314e-05	0.0110579	2.58717
cg13422850	-0.581852	-4.3356	1.94937e-05	0.0111156	2.57997
cg03336504	-0.141809	-4.33235	1.96064e-05	0.0111447	2.57421
cg06579271	-0.611999	-4.33077	1.97398e-05	0.0111526	2.5682
cg12551567	-0.138256	-4.33006	1.98e-05	0.0111526	2.56549
cg07175507	-0.77445	-4.33	1.98054e-05	0.0111526	2.56525
cg08186362	-0.507959	-4.33101	1.9929e-05	0.0111657	2.56057
cg13975009	-0.65184	-4.3284	1.99522e-05	0.0111657	2.55875
cg18531175	-0.0976052	-4.32567	2.01776e-05	0.011248	2.54874
cg01554060	-0.850087	-4.32462	2.0329e-05	0.011248	2.54235
cg13442428	-0.702218	-4.3233	2.03838e-05	0.011248	2.53973
cg09367367	-0.127559	-4.32322	2.03908e-05	0.011248	2.53943
cg02414889	-0.260928	-4.32299	2.04104e-05	0.011248	2.53857
cg15658484	0.502801	4.32461	2.04804e-05	0.0112523	2.53635
cg11567001	-0.943453	-4.3201	2.07687e-05	0.0113761	2.52354
cg17863679	-0.294275	-4.31282	2.13202e-05	0.0116244	2.49991
cg17473896	-0.469224	-4.31249	2.13506e-05	0.0116244	2.49864
cg17423135	0.520351	4.31248	2.15345e-05	0.0116893	2.49172
cg12271981	-0.497622	-4.31037	2.16772e-05	0.0117315	2.48567
cg25813864	-0.931201	-4.30863	2.17571e-05	0.0117396	2.48211
cg26804185	-0.607019	-4.30685	2.18721e-05	0.0117665	2.47725
cg01143804	-0.687256	-4.30421	2.21205e-05	0.0118606	2.46724
cg08682341	0.443652	4.304	2.21781e-05	0.0118606	2.46507
cg10599444	-0.524149	-4.30096	2.24291e-05	0.0119594	2.45496
cg25291551	-0.775523	-4.30042	2.25154e-05	0.0119701	2.45167
cg05205563	-0.188323	-4.29819	2.26966e-05	0.0119982	2.44445
cg03552401	-0.727177	-4.29814	2.27009e-05	0.0119982	2.44428
cg18234130	-0.519188	-4.29718	2.27945e-05	0.0120125	2.44063
cg26261192	0.488716	4.29669	2.30609e-05	0.0121175	2.43111
cg21232956	0.291484	4.2911	2.33933e-05	0.0122092	2.41765
cg14768785	-0.423163	-4.29094	2.35173e-05	0.0122092	2.41334
cg13525837	-0.512314	-4.29127	2.3557e-05	0.0122092	2.41209
cg03110382	-0.656052	-4.2896	2.35536e-05	0.0122092	2.41163
cg01820539	-0.336163	-4.29083	2.35731e-05	0.0122092	2.41139
cg08387463	-0.463008	-4.2884	2.36643e-05	0.0122215	2.40744
cg07332330	-0.634389	-4.2837	2.41428e-05	0.0124235	2.38971
cg06033368	0.567425	4.28302	2.4213e-05	0.0124235	2.38713
cg08136809	-0.559137	-4.28411	2.42617e-05	0.0124235	2.3859
cg24750614	-0.121468	-4.28104	2.44181e-05	0.0124508	2.37966
cg18079128	-0.634563	-4.28035	2.44901e-05	0.0124508	2.37705
cg15742412	-0.44011	-4.28005	2.45216e-05	0.0124508	2.37591
cg01294490	-0.647186	-4.27856	2.46777e-05	0.0124949	2.37029
cg05210131	-0.161091	-4.27499	2.50549e-05	0.0126505	2.35685
cg09469663	-0.0830005	-4.27407	2.51534e-05	0.0126547	2.35337
cg19541747	-0.464555	-4.27485	2.52732e-05	0.0126547	2.34983
cg14433247	-0.65183	-4.27309	2.52576e-05	0.0126547	2.34971
cg08251025	-0.524766	-4.27071	2.559e-05	0.0127035	2.33837
cg16332224	-0.248545	-4.26924	2.56751e-05	0.0127035	2.33519
cg14125250	-0.175637	-4.26915	2.56845e-05	0.0127035	2.33486
cg04940822	0.507594	4.26895	2.57063e-05	0.0127035	2.33411
cg00800993	-0.683891	-4.26944	2.57222e-05	0.0127035	2.33379
cg09725610	-0.340988	-4.26764	2.58498e-05	0.0127177	2.32918
cg26346718	-0.752674	-4.26759	2.58915e-05	0.0127177	2.32787
cg21487267	0.336689	4.26777	2.60549e-05	0.0127411	2.32288
cg20055841	-0.671937	-4.26595	2.60802e-05	0.0127411	2.32146
cg14394253	-0.865644	-4.2647	2.62208e-05	0.0127753	2.3167
cg26113512	-0.560265	-4.25989	2.67138e-05	0.0129805	2.30006
cg12079271	0.56219	4.25823	2.69021e-05	0.0130242	2.29384
cg13246235	-0.811595	-4.25895	2.702e-05	0.0130242	2.29058
cg23333072	-0.672298	-4.25729	2.70099e-05	0.0130242	2.2903
cg23757738	-0.689967	-4.25579	2.72204e-05	0.0130859	2.28354
cg09723979	-0.548687	-4.25384	2.74077e-05	0.0131373	2.27735
cg11581305	-0.208578	-4.25328	2.74726e-05	0.0131373	2.27525
cg10999312	-0.543813	-4.25334	2.76921e-05	0.0131639	2.26889
cg13734410	-0.631343	-4.25104	2.77338e-05	0.0131639	2.26687
cg10124491	0.524478	4.25229	2.78132e-05	0.0131639	2.26502
cg03563238	-0.559385	-4.25031	2.78197e-05	0.0131639	2.26413
cg02899206	-0.490486	-4.24977	2.81603e-05	0.0132557	2.25419
cg25296236	-0.781406	-4.24781	2.81579e-05	0.0132557	2.25356
cg11953383	0.37888	4.24887	2.82745e-05	0.0132749	2.25062
cg25050951	-0.713882	-4.24422	2.86116e-05	0.0133516	2.23947
cg25533096	-0.706595	-4.24352	2.86402e-05	0.0133516	2.23843
cg06599209	-0.675155	-4.24265	2.875e-05	0.0133516	2.23505
cg04339246	-0.317577	-4.24239	2.8791e-05	0.0133516	2.23381
cg20695611	-0.167901	-4.24206	2.88071e-05	0.0133516	2.23325
cg06710900	-0.385308	-4.24111	2.89236e-05	0.0133713	2.22968
cg13683361	-0.359494	-4.23929	2.91462e-05	0.0134398	2.22289
cg18287591	-0.220933	-4.2368	2.94553e-05	0.0135478	2.21355
cg21353144	-0.457109	-4.23456	2.97499e-05	0.0136486	2.20478
cg14866200	-0.425327	-4.23529	2.99316e-05	0.0136781	2.20017
cg08877617	-0.642679	-4.23272	2.99657e-05	0.0136781	2.19834
cg07765813	-0.393702	-4.23185	3.01028e-05	0.0137061	2.19437
cg11902004	-0.437479	-4.22615	3.08081e-05	0.0139911	2.1738
cg14785810	-0.088825	-4.22512	3.09412e-05	0.0139911	2.16998
cg22099723	-0.594801	-4.22497	3.0961e-05	0.0139911	2.16942
cg07387634	-0.550842	-4.22426	3.10536e-05	0.013998	2.16677
cg14210872	-0.638026	-4.22319	3.11942e-05	0.0140264	2.16278
cg06630737	-0.673955	-4.22249	3.12863e-05	0.0140329	2.16017
cg11377730	-0.570391	-4.22094	3.14911e-05	0.0140524	2.15439
cg12497564	-0.754144	-4.22134	3.15326e-05	0.0140524	2.15348
cg03860054	-0.190836	-4.2204	3.1563e-05	0.0140524	2.15237
cg11189052	-0.226318	-4.21852	3.18126e-05	0.0141287	2.1454
cg01663603	-0.814459	-4.21812	3.19844e-05	0.0141702	2.14095
cg16280705	-0.349978	-4.21669	3.22615e-05	0.014258	2.13354
cg25247183	-0.747468	-4.21322	3.25929e-05	0.0143693	2.12412
cg13685679	-0.265278	-4.21179	3.27262e-05	0.014393	2.12035
cg04660410	-0.570645	-4.2102	3.29451e-05	0.0144507	2.11445
cg27369452	-0.690691	-4.20917	3.30882e-05	0.0144507	2.11061
cg12238343	-0.414853	-4.2091	3.30972e-05	0.0144507	2.11037
cg04625536	-0.164223	-4.20833	3.32052e-05	0.0144629	2.10749
cg14221460	-0.531365	-4.20763	3.33024e-05	0.0144704	2.1049
cg27424995	-0.808563	-4.20684	3.34489e-05	0.0144737	2.10111
cg06251764	-0.465654	-4.20606	3.35232e-05	0.0144737	2.09906
cg00382944	-0.463794	-4.20626	3.35504e-05	0.0144737	2.09848
cg01408251	-0.20688	-4.20336	3.39044e-05	0.0145917	2.08905
cg18565702	-0.107368	-4.20159	3.41567e-05	0.014634	2.08249
cg16128701	-0.554911	-4.20154	3.41648e-05	0.014634	2.08228
cg21237418	-0.493961	-4.20031	3.43419e-05	0.0146751	2.07771
cg01665555	-0.617459	-4.19766	3.47868e-05	0.0148302	2.06648
cg26705720	-0.908194	-4.19512	3.5126e-05	0.0149395	2.05781
cg05036032	-0.814654	-4.19431	3.52444e-05	0.0149547	2.05484
cg18538270	0.288651	4.19075	3.58221e-05	0.0151642	2.04057
cg23272399	0.536533	4.18951	3.59302e-05	0.0151744	2.03772
cg03423149	-0.731288	-4.18712	3.63437e-05	0.0152893	2.02772
cg20912226	0.546581	4.18625	3.64222e-05	0.0152893	2.02568
cg04771550	-0.106534	-4.18603	3.64559e-05	0.0152893	2.02487
cg03974423	-0.613938	-4.18367	3.68172e-05	0.0153959	2.01615
cg27272220	0.369471	4.18562	3.68803e-05	0.0153959	2.0155
cg17895730	-0.359991	-4.18176	3.71122e-05	0.0154069	2.00909
cg07561017	-0.380783	-4.18247	3.71744e-05	0.0154069	2.00801
cg01807377	-0.636372	-4.18143	3.72166e-05	0.0154069	2.00673
cg12408189	-0.532846	-4.18027	3.73447e-05	0.0154069	2.00356
cg04178858	-0.845167	-4.18043	3.73595e-05	0.0154069	2.00331
cg10178263	-0.684396	-4.17956	3.74546e-05	0.0154069	2.00097
cg02016545	-0.365566	-4.18065	3.75196e-05	0.0154069	1.99999
cg13868361	-0.371173	-4.17871	3.75886e-05	0.0154069	1.99781
cg12773394	-0.650323	-4.17673	3.79716e-05	0.0155286	1.98901
cg18749273	-0.0930141	-4.17058	3.88848e-05	0.0158273	1.96783
cg04950301	-0.324328	-4.17126	3.89419e-05	0.0158273	1.96692
cg03589557	-0.100399	-4.1696	3.90442e-05	0.0158273	1.96421
cg09234567	-0.819552	-4.16979	3.9097e-05	0.0158273	1.96321
cg08307612	-0.0852751	-4.16901	3.91397e-05	0.0158273	1.96205
cg05502081	0.338617	4.1685	3.94782e-05	0.0158658	1.95502
cg23501406	-0.580074	-4.16777	3.9547e-05	0.0158658	1.95336
cg25984973	-0.223266	-4.16661	3.95336e-05	0.0158658	1.9532
cg18592174	-0.354385	-4.16589	3.96514e-05	0.0158658	1.95057
cg13927387	-0.581172	-4.16576	3.96738e-05	0.0158658	1.95007
cg02919712	-0.354571	-4.16495	3.98257e-05	0.0158914	1.94673
cg05658717	-0.217451	-4.16358	4.0103e-05	0.0159668	1.94071
cg25660386	-0.711766	-4.16278	4.02778e-05	0.0160012	1.93695
cg00578638	-0.531352	-4.161	4.04676e-05	0.0160413	1.93256
cg12610867	-0.740885	-4.15919	4.08302e-05	0.0161144	1.9248
cg26065488	-0.607011	-4.15888	4.08257e-05	0.0161144	1.92477
cg26564040	-0.34748	-4.15755	4.10611e-05	0.0161661	1.91971
cg26985289	-0.651127	-4.15792	4.11401e-05	0.0161661	1.91832
cg24565274	-0.578405	-4.15567	4.1374e-05	0.0162137	1.91298
cg08409074	-0.631381	-4.1549	4.15059e-05	0.0162137	1.91016
cg26954736	-0.474534	-4.15476	4.15305e-05	0.0162137	1.90964
cg13632070	0.550293	4.15282	4.18663e-05	0.016296	1.90252
cg12185828	-0.350194	-4.15266	4.2085e-05	0.016296	1.89833
cg03094935	-0.621042	-4.15148	4.21014e-05	0.016296	1.89757
cg11409096	-0.55289	-4.15088	4.22058e-05	0.016296	1.89538
cg08712625	-0.357389	-4.15074	4.22303e-05	0.016296	1.89487
cg10245608	-0.269885	-4.15044	4.2282e-05	0.016296	1.89379
cg09424759	-0.388154	-4.14814	4.26885e-05	0.0163898	1.88533
cg03318121	-0.168849	-4.14804	4.27068e-05	0.0163898	1.88496
cg16025094	-0.554888	-4.14888	4.29202e-05	0.0164344	1.88132
cg09638001	-0.0845528	-4.14629	4.30175e-05	0.0164344	1.87855
cg16571354	-0.100178	-4.14538	4.31797e-05	0.0164344	1.87522
cg11217574	0.523543	4.14434	4.3545e-05	0.0164344	1.86815
cg22027897	-0.711519	-4.14328	4.35747e-05	0.0164344	1.86721
cg00916884	-0.777965	-4.14302	4.36697e-05	0.0164344	1.86539
cg26991761	-0.451765	-4.14243	4.37111e-05	0.0164344	1.86441
cg00461735	-0.162254	-4.14207	4.37758e-05	0.0164344	1.86311
cg02320740	-0.412419	-4.14257	4.40129e-05	0.0164344	1.85901
cg18137308	-0.756863	-4.14101	4.40442e-05	0.0164344	1.85786
cg17755923	-0.554538	-4.14055	4.40537e-05	0.0164344	1.85751
cg04904331	-0.533695	-4.14171	4.41997e-05	0.0164344	1.85533
cg02245837	-0.457231	-4.13928	4.42857e-05	0.0164344	1.85287
cg16654152	-0.731246	-4.13945	4.42924e-05	0.0164344	1.85282
cg17019204	-0.123122	-4.13924	4.42922e-05	0.0164344	1.85274
cg01860328	-0.310868	-4.13949	4.43568e-05	0.0164344	1.85168
cg00428944	-0.0883495	-4.13844	4.44401e-05	0.0164344	1.8498
cg11915388	-0.484165	-4.13891	4.44595e-05	0.0164344	1.84963
cg23417306	-0.32126	-4.13618	4.48572e-05	0.0165346	1.84154
cg00822361	-0.335935	-4.13588	4.49136e-05	0.0165346	1.84043
cg02266348	-0.570065	-4.13417	4.52319e-05	0.016618	1.83419
cg13740698	-0.285122	-4.13315	4.54234e-05	0.0166545	1.83046
cg13042543	-0.446658	-4.13304	4.55342e-05	0.0166613	1.82849
cg21105227	-0.394301	-4.1316	4.57154e-05	0.0166938	1.8248
cg19737037	-0.629219	-4.13105	4.58596e-05	0.0167127	1.8221
cg03169527	-0.289097	-4.1288	4.62486e-05	0.0168205	1.81456
cg02009088	-0.719897	-4.12902	4.63593e-05	0.0168269	1.81275
cg08440920	-0.48877	-4.1273	4.68264e-05	0.016929	1.80416
cg24988625	-0.256095	-4.12693	4.68368e-05	0.016929	1.80384
cg07470512	-0.573716	-4.12529	4.70485e-05	0.016929	1.79965
cg27239157	-0.279122	-4.12461	4.70551e-05	0.016929	1.79929
cg06569826	-0.354971	-4.12449	4.71109e-05	0.016929	1.7983
cg04048250	-0.885539	-4.12438	4.72886e-05	0.016929	1.79528
cg03402994	-0.153938	-4.12338	4.72961e-05	0.016929	1.79477
cg05976753	-0.597819	-4.12252	4.74632e-05	0.0169553	1.79166
cg25302957	-0.748334	-4.12171	4.76283e-05	0.0169807	1.7886
cg15670579	-0.0759645	-4.11988	4.79843e-05	0.0170184	1.78201
cg12565681	-0.887279	-4.12032	4.8045e-05	0.0170184	1.78118
cg18134312	-0.549295	-4.12039	4.82396e-05	0.0170184	1.77801
cg25266895	-0.547172	-4.11865	4.82273e-05	0.0170184	1.77755
cg13948987	-0.351424	-4.11796	4.83658e-05	0.0170184	1.77502
cg07019438	-0.737829	-4.11792	4.83778e-05	0.0170184	1.77481
cg16955166	-0.682571	-4.11803	4.84292e-05	0.0170184	1.77401
cg15898840	-0.514261	-4.11957	4.84872e-05	0.0170184	1.77365
cg26470314	-0.289224	-4.11591	4.87765e-05	0.0170773	1.76755
cg09939831	-0.765156	-4.11527	4.89047e-05	0.0170773	1.76523
cg23085912	-0.381681	-4.11574	4.89385e-05	0.0170773	1.76486
cg01363383	-0.122305	-4.11372	4.92184e-05	0.0171418	1.75959
cg23627909	-0.18826	-4.11305	4.93542e-05	0.0171561	1.75715
cg14355899	-0.502001	-4.11308	4.96237e-05	0.0172167	1.75286
cg08352292	-0.521631	-4.111	4.97736e-05	0.0172356	1.74968
cg09545109	-0.25742	-4.10778	5.04371e-05	0.0174319	1.73799
cg16382322	-0.587325	-4.10503	5.1036e-05	0.0176053	1.72761
cg19152508	-0.406484	-4.10357	5.13185e-05	0.017669	1.72269
cg13432708	-0.281621	-4.10359	5.17423e-05	0.0177525	1.7162
cg04937080	-0.298852	-4.10316	5.17574e-05	0.0177525	1.7158
cg16495696	-0.155649	-4.1007	5.19284e-05	0.0177774	1.71226
cg04390523	0.396194	4.10024	5.21872e-05	0.0178185	1.70816
cg05891007	-0.355528	-4.09922	5.22457e-05	0.0178185	1.70688
cg03478199	-0.506095	-4.09867	5.24356e-05	0.0178496	1.7038
cg24842733	-0.391644	-4.09756	5.26252e-05	0.01785	1.70053
cg14249922	-0.298641	-4.09754	5.26341e-05	0.01785	1.70039
cg18319799	-0.704843	-4.09579	5.29858e-05	0.0179356	1.69446
cg03900542	-0.582805	-4.09471	5.32216e-05	0.0179817	1.69054
cg05123019	-0.351715	-4.09405	5.33658e-05	0.0179968	1.68815
cg08382680	-0.0954527	-4.09155	5.39177e-05	0.0181136	1.67907
cg05146205	-0.275384	-4.09117	5.40012e-05	0.0181136	1.6777
cg08958294	-0.479769	-4.09151	5.42138e-05	0.0181136	1.67474
cg24740568	-0.178827	-4.09141	5.4306e-05	0.0181136	1.67336
cg12072803	0.289522	4.08977	5.4312e-05	0.0181136	1.67264
cg26879945	-0.638435	-4.08977	5.43133e-05	0.0181136	1.67262
cg05142765	-0.409001	-4.08922	5.44346e-05	0.0181206	1.67065
cg07895149	-0.552473	-4.08704	5.49232e-05	0.0181714	1.66276
cg18432099	-0.463824	-4.08898	5.50173e-05	0.0181714	1.66216
cg26375057	-0.270026	-4.0867	5.50011e-05	0.0181714	1.66151
cg08166568	-0.736354	-4.08677	5.50492e-05	0.0181714	1.66085
cg01385168	0.616374	4.08719	5.509e-05	0.0181714	1.66043
cg13378934	-0.568857	-4.08558	5.52733e-05	0.0181987	1.65719
cg22366395	-0.254244	-4.08434	5.56287e-05	0.0182552	1.65165
cg15555970	-0.74777	-4.08374	5.57478e-05	0.0182552	1.64974
cg16166160	-0.613037	-4.08343	5.5747e-05	0.0182552	1.64963
cg15481636	-0.293445	-4.08399	5.60926e-05	0.0183173	1.64498
cg26196912	0.624044	4.08169	5.61401e-05	0.0183173	1.64342
cg26401822	-0.101432	-4.08057	5.63995e-05	0.0183687	1.63935
cg20617956	0.408281	4.07894	5.67776e-05	0.0184586	1.63345
cg17073733	-0.241832	-4.07733	5.7153e-05	0.0185473	1.62764
cg20811730	-0.23759	-4.07685	5.72653e-05	0.0185505	1.62591
cg22173752	-0.565454	-4.07556	5.75679e-05	0.0186151	1.62126
cg05611779	0.35714	4.07695	5.76751e-05	0.0186165	1.62033
cg20776240	0.487024	4.07436	5.78519e-05	0.0186254	1.61691
cg09227621	-0.550134	-4.07366	5.80178e-05	0.0186254	1.61439
cg22285621	-0.516103	-4.07264	5.826e-05	0.0186254	1.61071
cg12780678	-0.705547	-4.0726	5.82685e-05	0.0186254	1.61058
cg08467595	-0.631228	-4.07247	5.83688e-05	0.0186254	1.60917
cg19105122	-0.807341	-4.07264	5.83743e-05	0.0186254	1.60917
cg05143887	-0.438321	-4.07176	5.84692e-05	0.0186254	1.60755
cg04367197	-0.510292	-4.07115	5.86155e-05	0.0186254	1.60534
cg19851909	-0.35765	-4.07109	5.86301e-05	0.0186254	1.60512
cg12599850	-0.54715	-4.06906	5.91185e-05	0.0186815	1.5978
cg22304612	-0.262938	-4.0697	5.92571e-05	0.0186815	1.59621
cg05447186	-0.11462	-4.06847	5.92598e-05	0.0186815	1.5957
cg11037677	-0.428068	-4.06816	5.93358e-05	0.0186815	1.59456
cg23844174	-0.632062	-4.06779	5.94248e-05	0.0186815	1.59324
cg27037990	-0.0909514	-4.06778	5.94268e-05	0.0186815	1.59321
cg26541920	-0.408498	-4.06438	6.02858e-05	0.0189186	1.5806
cg06192866	-0.561117	-4.06233	6.07649e-05	0.0189883	1.57357
cg12164612	-0.452531	-4.06179	6.10189e-05	0.0189883	1.57008
cg00812299	-0.633549	-4.06106	6.10801e-05	0.0189883	1.569
cg08209577	-0.418835	-4.06115	6.11567e-05	0.0189883	1.56805
cg24399924	-0.309973	-4.06072	6.12195e-05	0.0189883	1.56708
cg07744841	-0.593336	-4.06042	6.12407e-05	0.0189883	1.56669
cg07572223	-0.227062	-4.06041	6.12431e-05	0.0189883	1.56665
cg19187831	-0.528484	-4.06077	6.14267e-05	0.0190068	1.56445
cg01101742	-0.385488	-4.06162	6.15228e-05	0.0190068	1.56355
cg18227944	-0.538496	-4.05891	6.16181e-05	0.0190068	1.56127
cg24539234	-0.52628	-4.05924	6.19311e-05	0.0190494	1.55742
cg22390041	-0.358613	-4.05708	6.20787e-05	0.0190494	1.5547
cg20183802	-0.59956	-4.05624	6.23215e-05	0.0190494	1.5513
cg22131825	-0.574076	-4.05612	6.2322e-05	0.0190494	1.55125
cg11411707	0.394048	4.05673	6.23967e-05	0.0190494	1.55055
cg12995800	-0.518585	-4.05728	6.2494e-05	0.0190494	1.54954
cg27532847	-0.225557	-4.05684	6.24866e-05	0.0190494	1.54946
cg12430467	-0.383008	-4.05338	6.30235e-05	0.0191785	1.54138
cg03350042	-0.195055	-4.05089	6.36656e-05	0.0192579	1.53244
cg23951789	-0.0669167	-4.05079	6.36896e-05	0.0192579	1.5321
cg25548415	-0.551722	-4.05074	6.37025e-05	0.0192579	1.53192
cg02453146	0.371696	4.05041	6.3789e-05	0.0192579	1.53073
cg18438777	-0.46814	-4.05097	6.38173e-05	0.0192579	1.5306
cg26821539	-0.0778228	-4.04896	6.41671e-05	0.0193312	1.52552
cg11440409	0.327694	4.04975	6.43761e-05	0.0193619	1.52328
cg16086620	-0.474222	-4.04793	6.49296e-05	0.0194636	1.51584
cg25458630	-0.716309	-4.04626	6.48751e-05	0.0194636	1.51584
cg14576319	-0.274437	-4.04445	6.53556e-05	0.0195589	1.50933
cg12064008	-0.534931	-4.04375	6.55411e-05	0.019582	1.50683
cg22913933	-0.375846	-4.0428	6.57948e-05	0.0196253	1.50343
cg01919488	-0.383171	-4.04169	6.60906e-05	0.019672	1.49947
cg01508380	-0.519469	-4.0414	6.61691e-05	0.019672	1.49842
cg25930842	-0.22517	-4.04036	6.64505e-05	0.0197233	1.49468
cg10993336	-0.408748	-4.03915	6.67783e-05	0.019788	1.49034
cg03970036	-0.417101	-4.04	6.69229e-05	0.0197948	1.48899
cg12629875	-0.63883	-4.03957	6.71295e-05	0.0197948	1.4864
cg03610000	-0.138739	-4.03791	6.71142e-05	0.0197948	1.48592
cg22021178	-0.584124	-4.03671	6.74418e-05	0.0198545	1.48163
cg20991347	-0.62893	-4.0363	6.77061e-05	0.0198676	1.4784
cg09363068	-0.537206	-4.03576	6.77022e-05	0.0198676	1.47823
cg02271560	-0.700966	-4.03644	6.79052e-05	0.0198937	1.47615
cg24431872	-0.466597	-4.0346	6.8023e-05	0.0198959	1.47406
cg19118558	-0.387057	-4.03505	6.8257e-05	0.0199321	1.47155
cg23786625	-0.396444	-4.0324	6.87962e-05	0.0200572	1.46433
cg23999861	-0.552233	-4.02877	6.96483e-05	0.0202729	1.45324
cg08848903	-0.485029	-4.02805	6.98521e-05	0.0202946	1.45067
cg15746719	-0.772172	-4.02812	6.99473e-05	0.0202946	1.44963
cg03201604	-0.556394	-4.02699	7.01518e-05	0.0203031	1.44689
cg22066230	0.428591	4.02831	7.02384e-05	0.0203031	1.44645
cg19063061	-0.490894	-4.0264	7.03206e-05	0.0203031	1.44478
cg17336584	-0.304291	-4.02713	7.0426e-05	0.0203031	1.44389
cg26608693	-0.441465	-4.02449	7.08673e-05	0.0203744	1.43795
cg13834623	-0.397922	-4.0241	7.10113e-05	0.0203744	1.43621
cg13054224	-0.488012	-4.02399	7.10097e-05	0.0203744	1.43618
cg04071516	-0.504708	-4.02171	7.1669e-05	0.0204907	1.42803
cg11131532	-0.812561	-4.0223	7.17264e-05	0.0204907	1.42764
cg16225405	-0.492084	-4.02157	7.17568e-05	0.0204907	1.42702
cg06009432	-0.103373	-4.02045	7.20363e-05	0.020511	1.42353
cg10116864	-0.762933	-4.02082	7.20549e-05	0.020511	1.42348
cg00912598	-0.540195	-4.01979	7.22266e-05	0.0205188	1.4212
cg05729118	-0.086186	-4.01951	7.23094e-05	0.0205188	1.42019
cg13301069	-0.124106	-4.01892	7.24839e-05	0.0205212	1.41807
cg10795189	0.259311	4.01871	7.25446e-05	0.0205212	1.41733
cg23716800	-0.361857	-4.01906	7.28012e-05	0.0205616	1.41471
cg06787731	-0.416796	-4.01715	7.30659e-05	0.0206041	1.41111
cg09306340	0.331794	4.016	7.33426e-05	0.0206499	1.40769
cg11191210	-0.419668	-4.01348	7.4094e-05	0.0207528	1.39871
cg03159785	-0.0561835	-4.01344	7.41055e-05	0.0207528	1.39857
cg24059197	-0.0764841	-4.01246	7.44005e-05	0.0207528	1.39507
cg16012111	-0.559932	-4.01215	7.44928e-05	0.0207528	1.39398
cg14452299	-0.309648	-4.01191	7.45663e-05	0.0207528	1.39311
cg06088623	-0.285769	-4.01205	7.46064e-05	0.0207528	1.39275
cg22277636	-0.774322	-4.01165	7.4666e-05	0.0207528	1.39196
cg07328505	-0.613946	-4.01151	7.4703e-05	0.0207528	1.39152
cg17186168	-0.697206	-4.01189	7.4763e-05	0.0207528	1.39104
cg05394500	-0.435037	-4.01264	7.48801e-05	0.0207528	1.39013
cg17307479	-0.455567	-4.01195	7.50416e-05	0.0207528	1.38816
cg10043253	-0.548385	-4.00986	7.51839e-05	0.0207528	1.38584
cg27218469	-0.130555	-4.00981	7.52004e-05	0.0207528	1.38565
cg27051171	-0.145034	-4.00918	7.53907e-05	0.0207594	1.38342
cg25451249	-0.541632	-4.00898	7.54539e-05	0.0207594	1.38268
cg18525740	-0.0968018	-4.0073	7.59674e-05	0.0208443	1.37671
cg05662404	-0.170091	-4.00687	7.60987e-05	0.0208443	1.37518
cg22331862	-0.416045	-4.00684	7.61085e-05	0.0208443	1.37507
cg26074603	-0.444101	-4.00708	7.62923e-05	0.0208598	1.37329
cg16049600	-0.377822	-4.00584	7.64159e-05	0.0208598	1.37152
cg00913283	-0.341863	-4.00553	7.65114e-05	0.0208598	1.37042
cg01579289	-0.629294	-4.00566	7.67561e-05	0.0208607	1.36798
cg21985251	-0.693385	-4.0045	7.68279e-05	0.0208607	1.36678
cg17362052	-0.452731	-4.00504	7.6861e-05	0.0208607	1.36666
cg17537177	-0.354577	-4.00408	7.71132e-05	0.0208811	1.36372
cg09548420	-0.185394	-4.00317	7.72419e-05	0.0208811	1.36205
cg25753024	-0.628136	-4.00268	7.73946e-05	0.0208811	1.36031
cg15348640	-0.510867	-4.00265	7.74053e-05	0.0208811	1.36018
cg19690410	-0.334977	-4.00323	7.75334e-05	0.0208811	1.35913
cg11982332	0.531016	4.00193	7.76291e-05	0.0208811	1.35764
cg09478213	-0.378493	-4.00134	7.78128e-05	0.0208994	1.35556
cg05479196	-0.627931	-4.0009	7.80994e-05	0.020925	1.35251
cg04136173	-0.0748278	-4.0003	7.81398e-05	0.020925	1.35186
cg20601919	-0.671802	-3.99892	7.85767e-05	0.0210109	1.34695
cg19909111	-0.10122	-3.99738	7.90652e-05	0.0210745	1.34149
cg10241701	-0.575024	-3.99734	7.90781e-05	0.0210745	1.34135
cg25046074	-0.508063	-3.99707	7.91642e-05	0.0210745	1.34039
cg04603031	-0.238667	-3.99778	7.93782e-05	0.0211004	1.33857
cg01587550	-0.0595574	-3.99586	7.95517e-05	0.0211154	1.33609
cg08477594	0.304737	3.99504	7.99002e-05	0.0211768	1.33235
cg03650397	-0.670283	-3.99408	8.01225e-05	0.0212047	1.32979
cg19777864	0.590658	3.99225	8.07142e-05	0.0213168	1.32331
cg16849609	-0.41069	-3.99204	8.07821e-05	0.0213168	1.32257
cg13301003	-0.373049	-3.99106	8.11034e-05	0.0213405	1.31907
cg12953200	-0.464622	-3.99051	8.12812e-05	0.0213405	1.31715
cg25665573	0.147403	3.98999	8.14753e-05	0.0213405	1.31507
cg17524637	-0.409562	-3.98979	8.15163e-05	0.0213405	1.3146
cg02495395	-0.265897	-3.98926	8.16909e-05	0.0213405	1.31272
cg05275229	-0.389028	-3.98921	8.1707e-05	0.0213405	1.31254
cg19134705	-0.495684	-3.98894	8.17959e-05	0.0213405	1.31159
cg07551659	-0.444148	-3.98879	8.18471e-05	0.0213405	1.31103
cg10721149	-0.342393	-3.98832	8.20011e-05	0.0213405	1.30938
cg09689449	-0.623047	-3.98816	8.20526e-05	0.0213405	1.30883
cg17294237	-0.623574	-3.98733	8.23277e-05	0.0213661	1.30588
cg02863856	-0.664775	-3.98719	8.2389e-05	0.0213661	1.30524
cg23883409	-0.658504	-3.98678	8.25116e-05	0.0213661	1.30391
cg00976453	-0.856608	-3.98694	8.26475e-05	0.0213661	1.3027
cg10952663	-0.435981	-3.98608	8.27419e-05	0.0213661	1.30146
cg14466680	-0.0577893	-3.98566	8.28811e-05	0.0213715	1.29998
cg26573704	-0.325789	-3.98477	8.31801e-05	0.021418	1.29681
cg18644675	0.335615	3.9842	8.37973e-05	0.0214956	1.29082
cg22441543	-0.589724	-3.98246	8.39955e-05	0.0214956	1.28827
cg08402873	-0.61401	-3.98217	8.40528e-05	0.0214956	1.28761
cg05278650	-0.797259	-3.98263	8.41948e-05	0.0214956	1.28649
cg00369716	-0.0941201	-3.98185	8.41611e-05	0.0214956	1.28648
cg15734706	-0.513272	-3.98179	8.41794e-05	0.0214956	1.28629
cg19703610	-0.205728	-3.98272	8.43995e-05	0.0214986	1.28464
cg16621987	-0.223957	-3.98071	8.45467e-05	0.0214986	1.28246
cg01719998	-0.170397	-3.9801	8.47517e-05	0.0214986	1.28032
cg26138978	-0.275745	-3.98009	8.47553e-05	0.0214986	1.28029
cg13677424	-0.45039	-3.97967	8.4899e-05	0.0214986	1.27879
cg26687098	-0.67927	-3.97961	8.49201e-05	0.0214986	1.27858
cg24075113	-0.429848	-3.97903	8.51188e-05	0.0215102	1.27652
cg06678084	-0.136146	-3.97872	8.53064e-05	0.0215102	1.27468
cg12307764	-0.1903	-3.97832	8.53602e-05	0.0215102	1.27402
cg26721264	-0.387846	-3.97988	8.5561e-05	0.0215102	1.27284
cg16824301	-0.494657	-3.97775	8.55547e-05	0.0215102	1.27202
cg01052087	-0.124364	-3.9765	8.5984e-05	0.0215666	1.26761
cg18865796	-0.183206	-3.97639	8.6024e-05	0.0215666	1.2672
cg19879075	-0.577027	-3.97489	8.67117e-05	0.0217089	1.26039
cg26221293	0.243222	3.97399	8.68566e-05	0.0217151	1.25872
cg14993712	-0.479827	-3.97368	8.69864e-05	0.0217175	1.25743
cg13096820	-0.578346	-3.9716	8.76907e-05	0.0218632	1.25031
cg11587224	-0.420461	-3.97203	8.79363e-05	0.0218716	1.24831
cg25262866	-0.114527	-3.97082	8.79665e-05	0.0218716	1.24754
cg16722792	0.392545	3.97051	8.83074e-05	0.0219262	1.24441
cg04822405	-0.563537	-3.96766	8.90842e-05	0.0220887	1.23643
cg09656848	-0.444718	-3.96567	8.97986e-05	0.0222244	1.2294
cg11652636	-0.565174	-3.9655	9.01507e-05	0.0222244	1.22629
cg04111436	-0.154361	-3.96459	9.0185e-05	0.0222244	1.22562
cg27061489	-0.438588	-3.96458	9.01918e-05	0.0222244	1.22555
cg26386740	0.297862	3.96433	9.03328e-05	0.0222244	1.22424
cg18132405	-0.317967	-3.96408	9.03689e-05	0.0222244	1.22383
cg01800926	-0.609556	-3.9619	9.12481e-05	0.0224101	1.2154
cg12773368	-0.127723	-3.96001	9.18547e-05	0.0224383	1.20947
cg02610222	-0.357363	-3.96069	9.1912e-05	0.0224383	1.20927
cg17179568	-0.33982	-3.95973	9.21122e-05	0.0224383	1.20718
cg17609600	-0.0605163	-3.95914	9.21746e-05	0.0224383	1.20641
cg17282004	-0.493498	-3.95877	9.23098e-05	0.0224383	1.20512
cg10117518	-0.0639646	-3.95872	9.23267e-05	0.0224383	1.20496
cg15454385	-0.426538	-3.95841	9.24433e-05	0.0224383	1.20385
cg15889548	-0.251406	-3.95825	9.25019e-05	0.0224383	1.20329
cg13051071	-0.770557	-3.95813	9.25807e-05	0.0224383	1.20258
cg12129103	-0.239661	-3.95797	9.26043e-05	0.0224383	1.20232
cg18175606	-0.337944	-3.95704	9.2951e-05	0.0224921	1.19903
cg03304610	-0.392677	-3.95692	9.35442e-05	0.0225753	1.19404
cg05503412	-0.0752756	-3.95549	9.35258e-05	0.0225753	1.1936
cg14511586	-0.249777	-3.95508	9.38495e-05	0.0226103	1.19075
cg00089798	-0.437076	-3.95563	9.39398e-05	0.0226103	1.19023
cg05338433	-0.291993	-3.95454	9.4361e-05	0.0226578	1.18631
cg13569651	0.503603	3.95314	9.44089e-05	0.0226578	1.18533
cg20253151	-0.576927	-3.95286	9.45132e-05	0.0226578	1.18436
cg27035806	-0.287192	-3.95229	9.47271e-05	0.0226665	1.18237
cg03202884	0.382477	3.95199	9.48434e-05	0.0226665	1.18129
cg10304803	-0.186382	-3.95167	9.49646e-05	0.0226665	1.18017
cg19741688	-0.341674	-3.952	9.50623e-05	0.0226665	1.17951
cg02076848	-0.349983	-3.95076	9.53097e-05	0.0226665	1.17698
cg10757188	-0.465841	-3.95066	9.53478e-05	0.0226665	1.17662
cg05260062	-0.443414	-3.95123	9.54271e-05	0.0226665	1.17622
cg04421553	-0.520116	-3.94985	9.5657e-05	0.0226913	1.17378
cg08870042	-0.578293	-3.94917	9.59146e-05	0.0227226	1.17141
cg14472251	-0.195815	-3.94837	9.62201e-05	0.0227651	1.16861
cg08726248	-0.509284	-3.94811	9.66263e-05	0.0228015	1.16523
cg00215801	-0.157016	-3.94741	9.65911e-05	0.0228015	1.16522
cg27338898	-0.133544	-3.94697	9.67611e-05	0.0228036	1.16368
cg16964348	-0.55123	-3.94623	9.70477e-05	0.022828	1.16108
cg07870854	-0.160027	-3.94605	9.71173e-05	0.022828	1.16044
cg22719308	-0.577434	-3.94517	9.74586e-05	0.0228785	1.15736
cg26756625	-0.400092	-3.94434	9.77782e-05	0.0229237	1.15448
cg26144437	0.321455	3.94227	9.87483e-05	0.0231155	1.14596
cg08323651	-0.322024	-3.94184	9.89328e-05	0.0231155	1.14434
cg18523979	-0.77999	-3.94194	9.89798e-05	0.0231155	1.14401
cg22153181	-0.457297	-3.94097	9.9184e-05	0.0231333	1.14201
cg15284635	-0.321639	-3.94038	9.93327e-05	0.0231381	1.1406
cg03229627	-0.597175	-3.93958	9.96487e-05	0.0231818	1.13781
cg03704700	-0.53905	-3.93901	9.98779e-05	0.0232053	1.13578
cg11748417	-0.227788	-3.93852	0.000100166	0.02323	1.13335
cg14904305	0.422665	3.93884	0.000100274	0.02323	1.13265
cg25702335	-0.676911	-3.93818	0.000100429	0.02323	1.13118
cg17000128	-0.199279	-3.93745	0.000100498	0.02323	1.13034
cg24901317	-0.255981	-3.93677	0.000100771	0.0232473	1.12796
cg02290575	-0.173554	-3.93662	0.00010083	0.0232473	1.12744
cg13950403	-0.0935205	-3.936	0.000101081	0.0232755	1.12525
cg07229186	-0.759566	-3.93515	0.000101421	0.0233239	1.1223
cg23365554	-0.510716	-3.93435	0.000101747	0.0233562	1.11948
cg19681956	-0.575218	-3.93422	0.000101819	0.0233562	1.11887
cg23696834	-0.531717	-3.93126	0.000103002	0.0235641	1.10869
cg15684274	-0.2458	-3.93123	0.000103016	0.0235641	1.10858
cg11885396	-0.531455	-3.93158	0.000103117	0.0235641	1.10797
cg13426829	-0.390063	-3.93041	0.000104093	0.0236963	1.10018
cg19591588	-0.118574	-3.92875	0.000104036	0.0236963	1.09991
cg03064403	-0.380865	-3.92846	0.000104179	0.0236963	1.09872
cg22129364	0.374081	3.92826	0.000104287	0.0236963	1.09784
cg11158057	-0.401648	-3.92999	0.000104388	0.0236963	1.09782
cg13781197	-0.657883	-3.92767	0.000104482	0.0236963	1.09615
cg14709691	-0.73615	-3.92703	0.000104766	0.023731	1.09378
cg09048129	-0.501397	-3.92596	0.000105191	0.0237399	1.0902
cg07266616	-0.550692	-3.92579	0.000105262	0.0237399	1.08961
cg12502403	-0.146825	-3.92563	0.000105332	0.0237399	1.08902
cg13096208	-0.399364	-3.92711	0.000105462	0.0237399	1.08869
cg04955791	-0.297956	-3.92603	0.000105445	0.0237399	1.08836
cg22608492	-0.339009	-3.92591	0.000105787	0.0237833	1.08581
cg19999645	-0.2531	-3.92595	0.000106068	0.0238169	1.08377
cg07837516	0.155178	3.92307	0.000106498	0.0238837	1.07943
cg09970175	-0.526833	-3.92147	0.000107084	0.0239666	1.07451
cg04743933	-0.1893	-3.92135	0.000107132	0.0239666	1.07411
cg08349117	-0.422311	-3.9204	0.00010754	0.0240181	1.07078
cg15350780	-0.268991	-3.92019	0.000107628	0.0240181	1.07006
cg04267765	-0.424905	-3.91984	0.000107776	0.0240213	1.06885
cg14766198	-0.106266	-3.91928	0.000108016	0.0240407	1.06689
cg21132229	-0.257443	-3.91902	0.000108128	0.0240407	1.06598
cg02913089	-0.467075	-3.9175	0.000108783	0.0241394	1.06067
cg26715952	-0.578152	-3.91822	0.000108975	0.0241394	1.05962
cg20334849	0.419789	3.91874	0.000109019	0.0241394	1.05953
cg13971502	0.366424	3.91684	0.000109107	0.0241394	1.0581
cg02512505	-0.667655	-3.91618	0.000109351	0.0241639	1.05609
cg05870072	-0.279603	-3.91593	0.000109659	0.0241856	1.05381
cg13177873	-0.346833	-3.91534	0.000109717	0.0241856	1.05316
cg19615789	-0.158567	-3.91388	0.000110352	0.0242961	1.04808
cg02840109	-0.0670277	-3.91352	0.000110508	0.0243008	1.04684
cg22005634	-0.0685341	-3.9127	0.000110869	0.0243504	1.04397
cg18902090	-0.404604	-3.91144	0.000111424	0.0244427	1.03958
cg04987499	-0.723911	-3.91154	0.000111655	0.0244637	1.03802
cg12808565	-0.471582	-3.9104	0.000111884	0.0244842	1.03596
cg21212494	-0.179536	-3.90954	0.000112263	0.0244968	1.03299
cg02661426	-0.145658	-3.90829	0.00011282	0.0244968	1.02863
cg10884288	-0.811096	-3.90841	0.000112829	0.0244968	1.02862
cg25949941	-0.641062	-3.90775	0.00011306	0.0244968	1.02677
cg13289132	-0.465877	-3.90759	0.000113132	0.0244968	1.02621
cg24228819	-0.297585	-3.90833	0.000113201	0.0244968	1.02605
cg05385513	-0.656922	-3.90758	0.000113225	0.0244968	1.02557
cg03559815	-0.150366	-3.90697	0.000113453	0.0244968	1.02376
cg20167126	-0.392907	-3.90682	0.000113479	0.0244968	1.02351
cg07843056	-0.718282	-3.90673	0.000113516	0.0244968	1.02323
cg08885647	-0.694468	-3.90691	0.00011354	0.0244968	1.02314
cg15727783	-0.225237	-3.90662	0.000113568	0.0244968	1.02283
cg25003777	-0.524455	-3.90594	0.000113871	0.0245175	1.02048
cg23902823	-0.439108	-3.90575	0.000113956	0.0245175	1.01983
cg02516388	0.365452	3.90651	0.000114071	0.0245175	1.01938
cg19982230	-0.51996	-3.90489	0.000114346	0.0245303	1.01683
cg07622696	0.396948	3.90514	0.000114402	0.0245303	1.01656
cg18925548	-0.630179	-3.90431	0.000114645	0.0245509	1.01457
cg01280128	0.430684	3.90543	0.000114769	0.0245509	1.01421
cg09357979	-0.143798	-3.90353	0.000114961	0.0245628	1.01211
cg21308020	-0.0834566	-3.90252	0.00011542	0.024585	1.00861
cg24158452	-0.0743738	-3.90241	0.000115471	0.024585	1.00822
cg11775492	-0.12695	-3.90241	0.000115473	0.024585	1.0082
cg23989821	-0.537052	-3.90086	0.000116181	0.0246522	1.00284
cg18517266	-0.605669	-3.90128	0.000116393	0.0246522	1.00161
cg01046309	-0.075019	-3.90045	0.00011637	0.0246522	1.0014
cg26686415	-0.505336	-3.90034	0.000116418	0.0246522	1.00104
cg22232616	-0.0616412	-3.90023	0.00011647	0.0246522	1.00065
cg22453113	-0.277832	-3.89882	0.000117327	0.024729	0.994393
cg25002649	-0.514946	-3.89842	0.000117306	0.024729	0.994364
cg22277431	-0.355957	-3.9001	0.000117442	0.024729	0.994189
cg16509658	-0.513215	-3.89829	0.000117447	0.024729	0.993381
cg02408775	-0.722243	-3.89883	0.000117517	0.024729	0.99315
cg26259546	-0.504771	-3.89721	0.000117864	0.0247447	0.990191
cg23912697	-0.380006	-3.89721	0.000117866	0.0247447	0.990179
cg09986774	-0.190424	-3.89639	0.000118249	0.0247856	0.987327
cg03745386	-0.241305	-3.89575	0.000118547	0.0247856	0.985112
cg27307781	-0.589262	-3.89561	0.000118614	0.0247856	0.984614
cg19897330	-0.620604	-3.89543	0.000118698	0.0247856	0.983999
cg00326559	-0.243221	-3.89532	0.000118746	0.0247856	0.983639
cg16620537	-0.406301	-3.89353	0.000119587	0.0249133	0.977435
cg24800655	-0.643942	-3.89396	0.000119634	0.0249133	0.977318
cg22877509	-0.600315	-3.89345	0.000119784	0.0249158	0.976134
cg08523865	-0.320664	-3.89194	0.00012034	0.0250027	0.971924
cg08027110	-0.165434	-3.8907	0.000120929	0.0250964	0.96763
cg14598765	-0.103054	-3.88982	0.000121348	0.0251544	0.964592
cg05581701	-0.538353	-3.8889	0.000121791	0.0252172	0.961393
cg00531400	-0.139388	-3.88785	0.000122295	0.0252927	0.957761
cg22551942	-0.232622	-3.887	0.000122706	0.0253487	0.954812
cg13888710	-0.12188	-3.8863	0.000123044	0.0253896	0.952395
cg10884052	-0.459752	-3.88688	0.000123472	0.0254391	0.94998
cg18072802	-0.680498	-3.88522	0.000123566	0.0254391	0.94868
cg20585088	-0.608287	-3.8846	0.000123868	0.0254723	0.946533
cg02955911	-0.73388	-3.88435	0.000124242	0.0255201	0.94411
cg02854695	-0.401247	-3.88436	0.000124457	0.0255354	0.942778
cg26166004	-0.530048	-3.88253	0.000124882	0.0255689	0.93937
cg01600621	-0.0755587	-3.88249	0.000124903	0.0255689	0.93922
cg20618695	-0.602098	-3.88198	0.000125203	0.0256012	0.937156
cg24000873	-0.289312	-3.88124	0.00012552	0.0256327	0.934896
cg10423743	-0.221492	-3.88093	0.000125673	0.0256327	0.933824
cg19313043	-0.386205	-3.88124	0.000125955	0.0256327	0.932233
cg01279709	-0.56508	-3.88027	0.000125999	0.0256327	0.931551
cg09170679	-0.0695342	-3.87985	0.000126206	0.0256327	0.930107
cg01910484	-0.621979	-3.87931	0.000126474	0.0256327	0.928243
cg04931383	-0.511131	-3.87876	0.000126747	0.0256327	0.926347
cg19007249	-0.551639	-3.87871	0.00012677	0.0256327	0.926187
cg04392554	0.352342	3.87837	0.000127245	0.0256327	0.923171
cg24341498	-0.577264	-3.87759	0.000127329	0.0256327	0.922324
cg14784699	-0.706124	-3.87766	0.000127339	0.0256327	0.922293
cg23669611	-0.544379	-3.87788	0.000127389	0.0256327	0.922089
cg12624080	-0.215405	-3.87894	0.000127586	0.0256327	0.92136
cg22409276	-0.804879	-3.87751	0.000127492	0.0256327	0.921305
cg07482935	-0.507012	-3.87714	0.000127556	0.0256327	0.920763
cg17037491	-0.585351	-3.877	0.000127626	0.0256327	0.920277
cg27315191	-0.264657	-3.87648	0.000127887	0.0256465	0.918486
cg04410756	-0.262229	-3.87604	0.000128111	0.0256465	0.916949
cg20335959	-0.396307	-3.87602	0.000128121	0.0256465	0.916881
cg24804060	-0.272193	-3.87462	0.000128823	0.0257587	0.912077
cg05166490	-0.475549	-3.87584	0.000129004	0.0257663	0.911527
cg12396969	-0.436982	-3.87385	0.000129217	0.0257803	0.909397
cg06954481	-0.379145	-3.87321	0.000129708	0.025834	0.906207
cg12927498	-0.657824	-3.87308	0.000129771	0.025834	0.905775
cg27036581	-0.287459	-3.87373	0.000129964	0.0258439	0.904916
cg03011814	-0.53781	-3.87151	0.00013041	0.025904	0.901323
cg20042692	-0.666122	-3.87129	0.000131096	0.0259973	0.897207
cg19164987	-0.407897	-3.87003	0.000131167	0.0259973	0.896239
cg13180377	0.0739254	3.86924	0.000131573	0.0260492	0.893525
cg20243544	-0.576934	-3.86853	0.000131941	0.0260528	0.891071
cg06973595	-0.741935	-3.86863	0.000131971	0.0260528	0.890943
cg22859061	-0.692585	-3.86895	0.000132024	0.0260528	0.890774
cg26029554	-0.584292	-3.86689	0.000132792	0.0261117	0.885426
cg20566450	-0.64012	-3.86685	0.000132916	0.0261117	0.884695
cg07535928	-0.508637	-3.86726	0.000133048	0.0261117	0.884115
cg10828127	-0.497558	-3.8665	0.000132997	0.0261117	0.88407
cg18416022	-0.0789347	-3.86618	0.000133162	0.0261117	0.882982
cg19055803	-0.440255	-3.86588	0.00013332	0.0261117	0.881945
cg26540367	-0.302676	-3.86592	0.000133334	0.0261117	0.881886
cg03841977	-0.559745	-3.86535	0.000133594	0.0261223	0.880138
cg07189401	-0.415046	-3.8652	0.000133677	0.0261223	0.879595
cg26960176	-0.136073	-3.86424	0.00013418	0.0261711	0.876298
cg25945374	-0.60671	-3.86417	0.000134216	0.0261711	0.876062
cg24044259	-0.225892	-3.86382	0.000134402	0.0261791	0.874846
cg12426146	-0.391473	-3.86343	0.000134604	0.0261903	0.873525
cg03659519	-0.464663	-3.86451	0.000135052	0.0262285	0.871449
cg05282437	-0.137244	-3.86242	0.000135139	0.0262285	0.870045
cg06221222	-0.188377	-3.86224	0.000135236	0.0262285	0.869414
cg00936907	-0.298113	-3.86178	0.000135477	0.0262471	0.867852
cg04096096	-0.338722	-3.86206	0.000135847	0.0262906	0.865881
cg16718094	-0.131878	-3.86062	0.000136095	0.0263104	0.863856
cg19517525	-0.648835	-3.86074	0.000136313	0.0263138	0.862683
cg23152885	-0.668479	-3.86037	0.000136403	0.0263138	0.862009
cg04877802	-0.064151	-3.85955	0.000136664	0.026336	0.860189
cg14338887	-0.777112	-3.85934	0.000137269	0.0263904	0.856714
cg22050555	-0.0693655	-3.85846	0.00013725	0.0263904	0.856435
cg15811719	-0.362302	-3.85821	0.000137385	0.0263904	0.855572
cg19412295	-0.500785	-3.85709	0.000137992	0.026479	0.851703
cg14606067	-0.572995	-3.85596	0.000138598	0.0265328	0.847855
cg04237663	-0.363987	-3.856	0.000138681	0.0265328	0.847414
cg22304169	-0.653659	-3.85581	0.000138713	0.0265328	0.84715
cg00463449	-0.243716	-3.8554	0.000138901	0.0265407	0.845933
cg09966112	-0.227539	-3.85512	0.000139053	0.0265417	0.844974
cg13186228	-0.55945	-3.85495	0.000139247	0.0265506	0.843834
cg24047377	-0.452939	-3.85424	0.000139535	0.0265775	0.841937
cg06929414	-0.340179	-3.85385	0.000139749	0.0265785	0.840591
cg07688604	-0.653733	-3.85411	0.000139877	0.0265785	0.840009
cg05660436	-0.741223	-3.85342	0.000139981	0.0265785	0.839134
cg16494530	-0.310057	-3.85295	0.000140239	0.0265995	0.837518
cg15987088	-0.358012	-3.85254	0.000140466	0.0266146	0.836102
cg24370475	-0.330891	-3.85187	0.000140831	0.0266538	0.833824
cg03535933	-0.169932	-3.85162	0.000140967	0.0266538	0.832971
cg14362312	-0.580144	-3.85201	0.000141133	0.0266571	0.832245
cg00371368	-0.393227	-3.85287	0.000141369	0.0266641	0.831336
cg12757705	-0.373014	-3.85072	0.000141465	0.0266641	0.82988
cg17346857	-0.416587	-3.84974	0.000142012	0.0267275	0.826493
cg11987576	-0.111495	-3.84958	0.000142097	0.0267275	0.825967
cg25037461	-0.47085	-3.84703	0.000143518	0.0269667	0.817233
cg19991899	-0.345309	-3.84664	0.000143738	0.02698	0.815888
cg15015034	-0.359818	-3.84776	0.000144194	0.0269871	0.813955
cg04412646	-0.413824	-3.84746	0.000144368	0.0269871	0.812902
cg20948740	-0.434999	-3.84523	0.000144533	0.0269871	0.811043
cg13982454	-0.465483	-3.84512	0.000144596	0.0269871	0.810661
cg22197787	-0.364162	-3.84598	0.000144872	0.0269871	0.809586
cg04862097	-0.442179	-3.84465	0.000144858	0.0269871	0.809075
cg04575144	-0.106278	-3.84436	0.000145024	0.0269871	0.808071
cg08980711	-0.410669	-3.84431	0.000145053	0.0269871	0.807894
cg21568145	-0.465834	-3.84438	0.000145296	0.0269871	0.806643
cg18440777	-0.148711	-3.84387	0.000145304	0.0269871	0.806379
cg11120927	-0.630499	-3.84475	0.000145419	0.0269871	0.806162
cg16991515	-0.330207	-3.84334	0.0001456	0.0269871	0.804591
cg09276451	-0.373159	-3.84314	0.000145716	0.0269871	0.803889
cg23865597	-0.333104	-3.84207	0.000146323	0.0270717	0.800241
cg22512438	-0.593611	-3.84188	0.000146495	0.0270758	0.799261
cg25998666	-0.267128	-3.84113	0.000146864	0.0271085	0.797001
cg09082903	-0.57744	-3.84203	0.000146972	0.0271085	0.79684
cg18286501	-0.646427	-3.84038	0.000147289	0.0271393	0.794467
cg13560452	-0.318894	-3.83987	0.000147586	0.027145	0.792702
cg07530960	-0.0715535	-3.83963	0.000147725	0.027145	0.791874
cg15621458	-0.453464	-3.83951	0.000148024	0.027145	0.790276
cg19766988	-0.494331	-3.83918	0.000148038	0.027145	0.790059
cg04599631	-0.179372	-3.83903	0.000148071	0.027145	0.789822
cg21426239	-0.375495	-3.83815	0.00014858	0.0271938	0.786811
cg01582473	-0.505154	-3.83793	0.000148706	0.0271938	0.786065
cg25605313	-0.365071	-3.83697	0.000149262	0.0271938	0.782789
cg16176568	-0.412551	-3.83695	0.000149276	0.0271938	0.782707
cg23217005	-0.484604	-3.83692	0.000149289	0.0271938	0.782634
cg06861426	-0.436312	-3.83682	0.000149351	0.0271938	0.782267
cg05415840	-0.476404	-3.8366	0.000149475	0.0271938	0.781539
cg18765439	-0.562356	-3.837	0.000149589	0.0271938	0.781134
cg03891590	-0.509804	-3.83623	0.000149691	0.0271938	0.780272
cg19927257	-0.757367	-3.83605	0.000149887	0.0271976	0.779192
cg06319822	-0.452827	-3.83577	0.000150013	0.0271976	0.778426
cg26682580	-0.375437	-3.8371	0.000150257	0.0272145	0.777771
cg16501237	-0.349779	-3.83533	0.000150534	0.0272231	0.775578
cg12835949	-0.497873	-3.83429	0.000150826	0.0272231	0.773642
cg08233654	-0.53672	-3.83419	0.000150888	0.0272231	0.773286
cg13484546	-0.569795	-3.83435	0.000150906	0.0272231	0.773261
cg02286847	0.349967	3.83491	0.000151526	0.0272832	0.77038
cg23091824	-0.579087	-3.83283	0.000151686	0.0272832	0.768654
cg17014009	-0.611449	-3.83282	0.000151692	0.0272832	0.76862
cg09195198	-0.482247	-3.83186	0.000152371	0.0273779	0.764785
cg04425701	-0.231999	-3.83113	0.000152692	0.0273958	0.762855
cg00314029	-0.473277	-3.83063	0.000153091	0.0273958	0.76064
cg27547873	-0.359385	-3.83016	0.000153273	0.0273958	0.759523
cg09923107	-0.300032	-3.83134	0.000153402	0.0273958	0.759406
cg18685243	-0.649605	-3.83038	0.000153483	0.0273958	0.758575
cg05970437	-0.585563	-3.82978	0.000153499	0.0273958	0.758231
cg22055427	-0.269583	-3.82973	0.000153531	0.0273958	0.758048
cg07069434	-0.112179	-3.82879	0.00015409	0.0274352	0.75486
cg04920649	-0.432073	-3.82855	0.000154233	0.0274352	0.754043
cg20979786	-0.0635683	-3.82839	0.000154329	0.0274352	0.753501
cg21156815	-0.177416	-3.82819	0.000154448	0.0274352	0.752825
cg18239851	-0.159397	-3.82789	0.000154629	0.0274352	0.751798
cg26745540	-0.170439	-3.82815	0.000154663	0.0274352	0.751743
cg12714180	-0.54272	-3.82832	0.000154888	0.0274483	0.750707
cg21928701	-0.372191	-3.82895	0.000155057	0.0274513	0.750155
cg22698358	-0.513611	-3.82722	0.000155236	0.0274562	0.748507
cg16705383	-0.663915	-3.82562	0.000156	0.0275642	0.744053
cg06985640	-0.0764476	-3.82487	0.000156454	0.0275694	0.741504
cg19400725	-0.549545	-3.82489	0.000156505	0.0275694	0.741264
cg16662267	-0.705905	-3.8247	0.00015656	0.0275694	0.740911
cg03679005	-0.318964	-3.82457	0.000156639	0.0275694	0.740465
cg14808890	-0.393799	-3.82373	0.000157152	0.0276004	0.737599
cg05478631	-0.395103	-3.82319	0.000157482	0.0276004	0.735759
cg00298675	-0.0755491	-3.82308	0.00015755	0.0276004	0.73538
cg15147690	-0.429151	-3.82305	0.000157566	0.0276004	0.735289
cg20881888	-0.361146	-3.82303	0.000157579	0.0276004	0.735218
cg20800509	-0.461709	-3.8238	0.000158112	0.0276018	0.732984
cg08511440	-0.143901	-3.82234	0.000158002	0.0276018	0.732865
cg00353773	-0.590021	-3.82332	0.000158149	0.0276018	0.732593
cg02084834	-0.504647	-3.82202	0.000158197	0.0276018	0.731782
cg25717799	0.338941	3.82163	0.000158438	0.0276124	0.730447
cg25422351	-0.448134	-3.82143	0.000158564	0.0276124	0.729753
cg08557523	-0.330603	-3.82101	0.000158819	0.0276302	0.728343
cg16171526	-0.728723	-3.81927	0.00016011	0.0278056	0.721398
cg04457536	-0.0713745	-3.81889	0.000160135	0.0278056	0.721105
cg25739137	-0.142153	-3.81803	0.000160668	0.0278715	0.718187
cg09182533	-0.702223	-3.81738	0.000161336	0.0278755	0.714739
cg02512226	-0.372206	-3.81683	0.000161415	0.0278755	0.714119
cg03462699	-0.644829	-3.8173	0.000161615	0.0278755	0.713385
cg02523018	-0.134645	-3.81653	0.000161608	0.0278755	0.713074
cg07208333	-0.0750383	-3.81637	0.000161704	0.0278755	0.712549
cg10899547	-0.672924	-3.81652	0.000161908	0.0278755	0.711656
cg19754833	0.47282	3.81609	0.000161881	0.0278755	0.71159
cg11993754	-0.480949	-3.81602	0.000161925	0.0278755	0.711353
cg00930873	-0.329497	-3.81449	0.000162889	0.0279986	0.70615
cg14266050	-0.123862	-3.81439	0.00016295	0.0279986	0.705818
cg06815112	-0.39297	-3.81397	0.000163218	0.0280161	0.70438
cg05211642	-0.18965	-3.81374	0.000163362	0.0280161	0.703605
cg02862354	0.248029	3.81307	0.00016386	0.0280472	0.700983
cg13564889	-0.371894	-3.81425	0.000163989	0.0280472	0.700918
cg09621438	0.321343	3.81258	0.000164096	0.0280472	0.699673
cg27255678	-0.716171	-3.8128	0.000164164	0.0280472	0.699456
cg16123583	-0.132503	-3.81155	0.000164758	0.0281221	0.696145
cg21779301	-0.441606	-3.81055	0.000165396	0.0281524	0.692754
cg16247817	-0.757926	-3.81041	0.000165502	0.0281524	0.692205
cg23522611	-0.486249	-3.8106	0.000165533	0.0281524	0.692143
cg06943420	-0.74886	-3.8096	0.000166162	0.0281524	0.688816
cg02048412	-0.397326	-3.80937	0.000166152	0.0281524	0.688753
cg00185066	-0.455494	-3.80925	0.000166231	0.0281524	0.688338
cg16529530	-0.125578	-3.80904	0.000166366	0.0281524	0.687627
cg27554551	-0.375794	-3.80897	0.000166412	0.0281524	0.687385
cg21721825	-0.468018	-3.80928	0.000166519	0.0281524	0.687035
cg20083676	-0.428326	-3.8085	0.000166716	0.0281524	0.685785
cg08321366	-0.413151	-3.80846	0.000166737	0.0281524	0.685672
cg18440199	-0.388145	-3.8093	0.000166975	0.0281524	0.68496
cg18533386	-0.525504	-3.80896	0.000166991	0.0281524	0.68474
cg22777309	-0.146947	-3.80788	0.000167116	0.0281524	0.683683
cg08570521	-0.245462	-3.80885	0.000167632	0.0281931	0.681771
cg04582294	-0.427497	-3.80679	0.000167823	0.0281931	0.679977
cg12214908	-0.430534	-3.80691	0.000167943	0.0281931	0.679494
cg24150172	-0.469238	-3.80647	0.000168026	0.0281931	0.678918
cg27610961	-0.0791019	-3.8063	0.000168137	0.0281931	0.678341
cg25729795	-0.365979	-3.80595	0.000168364	0.0281948	0.677159
cg05866411	-0.684282	-3.80645	0.000168459	0.0281948	0.676948
cg25576788	-0.534755	-3.80518	0.00016887	0.0282374	0.674527
cg15861585	-0.604143	-3.80564	0.000169243	0.0282736	0.673052
cg12812233	-0.569219	-3.80409	0.000169651	0.0283156	0.670529
cg06364629	-0.174314	-3.80336	0.000170061	0.0283371	0.668363
cg22434409	-0.258053	-3.80331	0.000170093	0.0283371	0.668198
cg00026222	-0.53229	-3.80304	0.000170274	0.028341	0.66727
cg15959252	-0.575776	-3.80201	0.000170984	0.0284241	0.663642
cg22216413	-0.560131	-3.80281	0.000171402	0.0284241	0.662147
cg00137156	-0.158664	-3.80151	0.000171282	0.0284241	0.662092
cg03611555	-0.426312	-3.80213	0.000171379	0.0284241	0.661943
cg01236132	-0.422451	-3.80076	0.000171782	0.0284584	0.659538
cg27085904	-0.0892396	-3.80055	0.000171923	0.0284584	0.658815
cg10147666	-0.624682	-3.80015	0.000172189	0.0284628	0.657464
cg16172814	-0.622192	-3.79987	0.000172373	0.0284628	0.656523
cg02613435	-0.627473	-3.80002	0.000172423	0.0284628	0.656375
cg15460093	-0.621205	-3.79889	0.000173026	0.0285364	0.653209
cg13968099	-0.20759	-3.7992	0.000173524	0.0285664	0.651166
cg24924958	-0.343287	-3.79827	0.000173443	0.0285664	0.651103
cg23946548	0.246376	3.79737	0.000174044	0.028626	0.648066
cg13023701	-0.248367	-3.79677	0.00017453	0.0286798	0.645674
cg23616100	-0.624951	-3.79688	0.00017496	0.0287243	0.643856
cg21696393	-0.248233	-3.79377	0.000176482	0.0289479	0.635873
cg12137286	-0.402832	-3.79458	0.000176869	0.0289497	0.634575
cg01445809	-0.659493	-3.79362	0.000176788	0.0289497	0.63449
cg04855447	-0.528562	-3.79305	0.000176974	0.0289497	0.633436
cg20172795	-0.293867	-3.7924	0.00017742	0.0289513	0.631227
cg16124719	-0.266657	-3.79379	0.000177574	0.0289513	0.6312
cg19641582	-0.392786	-3.7934	0.000177681	0.0289513	0.630564
cg08786207	-0.120647	-3.79214	0.000177597	0.0289513	0.630353
cg24324441	-0.420839	-3.79186	0.000177784	0.0289513	0.62943
cg04947514	-0.140727	-3.79117	0.00017826	0.0289978	0.627087
cg00166327	-0.16793	-3.79096	0.000178406	0.0289978	0.626369
cg08341874	-0.454659	-3.79052	0.000178711	0.0289978	0.624872
cg10055386	-0.0738065	-3.79052	0.000178712	0.0289978	0.62487
cg12792011	-0.411884	-3.79143	0.000179085	0.0290324	0.623699
cg12429852	-0.11744	-3.78935	0.000179517	0.0290642	0.620928
cg24092470	-0.352849	-3.78908	0.000179883	0.0290642	0.619261
cg14110111	-0.572097	-3.78886	0.00017986	0.0290642	0.619257
cg00465841	-0.266613	-3.78983	0.000180156	0.0290642	0.618449
cg24164873	-0.41228	-3.78942	0.000180568	0.0290642	0.616532
cg26831241	-0.0698292	-3.78803	0.00018043	0.0290642	0.616482
cg08578245	-0.601909	-3.78799	0.000180462	0.0290642	0.61633
cg25284841	-0.0897674	-3.78789	0.000180534	0.0290642	0.615981
cg19300414	-0.719453	-3.78785	0.000180806	0.0290741	0.614824
cg08429308	-0.426119	-3.78729	0.000180951	0.0290741	0.613955
cg14881618	0.24325	3.78705	0.000181831	0.0291429	0.610168
cg24820996	-0.463109	-3.78616	0.000181739	0.0291429	0.61015
cg10113101	-0.543882	-3.78591	0.000181913	0.0291429	0.609311
cg22263793	-0.690512	-3.78589	0.000182024	0.0291429	0.608837
cg25350057	-0.201771	-3.78509	0.000182488	0.0291466	0.606543
cg11431957	-0.50533	-3.78451	0.000182899	0.0291466	0.604574
cg11835347	-0.39709	-3.78447	0.000182922	0.0291466	0.604462
cg21105787	-0.455795	-3.7845	0.000183003	0.0291466	0.60414
cg19213955	-0.435313	-3.7841	0.000183188	0.0291466	0.603188
cg20024403	-0.440598	-3.78394	0.0001833	0.0291466	0.602654
cg06465306	-0.242104	-3.78388	0.000183344	0.0291466	0.602442
cg17546478	-0.492195	-3.78382	0.000183381	0.0291466	0.602265
cg00820535	-0.143549	-3.78366	0.000183499	0.0291466	0.601704
cg22120714	-0.655263	-3.78362	0.000183794	0.029168	0.600468
cg20123649	-0.142477	-3.78298	0.000183979	0.0291716	0.599414
cg18686527	-0.667351	-3.78224	0.000184874	0.0292879	0.595397
cg02693127	-0.456915	-3.78138	0.000185118	0.0292904	0.594006
cg15637465	-0.550355	-3.7817	0.000185214	0.0292904	0.593759
cg07145284	-0.450134	-3.78065	0.000185636	0.0293315	0.591557
cg05055720	-0.134005	-3.77968	0.000186329	0.0294152	0.588293
cg07162820	-0.449364	-3.77898	0.00018683	0.0294565	0.585941
cg12920180	-0.538233	-3.77991	0.000187061	0.0294565	0.585425
cg05488523	-0.672548	-3.77956	0.00018708	0.0294565	0.58519
cg13721560	-0.16155	-3.77822	0.000187383	0.0294787	0.583349
cg23882658	-0.471172	-3.77711	0.000188183	0.0295712	0.579618
cg20532370	-0.640391	-3.77718	0.000188299	0.0295712	0.579186
cg06833732	-0.443081	-3.77728	0.000189016	0.0296581	0.57635
cg15674719	-0.109497	-3.77562	0.000189264	0.0296713	0.574597
cg23290344	-0.559264	-3.77645	0.000189636	0.0297039	0.573488
cg23752198	-0.145292	-3.7737	0.000190666	0.0298394	0.568131
cg07172280	-0.466164	-3.77336	0.000190915	0.0298404	0.566988
cg17105609	-0.727714	-3.77382	0.000191125	0.0298404	0.566365
cg06085011	-0.571166	-3.77309	0.000191168	0.0298404	0.56586
cg12598340	-0.483197	-3.77196	0.000191943	0.0299311	0.562284
cg17052926	-0.571893	-3.77177	0.00019223	0.0299311	0.561068
cg12296532	-0.672814	-3.7717	0.00019246	0.0299311	0.560131
cg26799216	-0.119748	-3.77119	0.000192511	0.0299311	0.559698
cg21320221	-0.18379	-3.7711	0.000192577	0.0299311	0.559396
cg04530460	-0.11785	-3.77075	0.000192835	0.0299395	0.558222
cg25034766	-0.454136	-3.77055	0.000193022	0.0299395	0.557397
cg08122545	-0.468859	-3.77088	0.000193128	0.0299395	0.557128
cg03509329	-0.536325	-3.76991	0.000193462	0.0299473	0.55538
cg18159324	-0.0780028	-3.76985	0.00019351	0.0299473	0.555163
cg22113588	-0.105642	-3.76881	0.000194281	0.0300161	0.551681
cg24733497	-0.567226	-3.76854	0.00019457	0.0300161	0.550434
cg10805082	0.289843	3.76841	0.00019458	0.0300161	0.550332
cg04873961	-0.0585089	-3.76832	0.000194646	0.0300161	0.550033
cg04403868	-0.275542	-3.76807	0.000194836	0.0300161	0.54918
cg18140433	-0.394519	-3.76793	0.000194951	0.0300161	0.548672
cg19099833	-0.494819	-3.76687	0.000195731	0.0301107	0.545164
cg25092681	-0.440449	-3.76777	0.000196135	0.0301227	0.54402
cg07100000	-0.501752	-3.76641	0.000196143	0.0301227	0.543363
cg05673098	-0.533311	-3.76599	0.000196503	0.030128	0.541784
cg13358636	-0.497261	-3.76544	0.000196808	0.030128	0.540359
cg14480858	-0.548452	-3.76527	0.000196938	0.030128	0.539782
cg01832737	-0.355481	-3.76555	0.000197099	0.030128	0.539291
cg19786920	-0.55811	-3.76516	0.000197056	0.030128	0.539281
cg25475289	0.468669	3.76495	0.000197178	0.030128	0.538717
cg23868141	-0.758737	-3.76448	0.000197853	0.0302056	0.535912
cg01141940	-0.562669	-3.76518	0.000198188	0.0302313	0.534953
cg24908413	-0.297901	-3.76203	0.000199404	0.0303817	0.528883
cg26979279	-0.136551	-3.76186	0.000199532	0.0303817	0.52832
cg09431525	-0.326722	-3.76155	0.000199764	0.0303817	0.527303
cg25793785	-0.210708	-3.76145	0.000199846	0.0303817	0.526942
cg05290056	-0.237171	-3.76088	0.000200282	0.0304223	0.525036
cg13948082	-0.404821	-3.76016	0.000200832	0.0304803	0.522631
cg21239311	-0.559748	-3.75985	0.000201073	0.0304912	0.521584
cg26019096	-0.0582399	-3.75948	0.000201356	0.030497	0.520352
cg16400492	-0.542881	-3.75947	0.000201566	0.030497	0.519556
cg08615333	-0.35833	-3.75896	0.00020176	0.030497	0.518596
cg08971771	-0.332325	-3.75893	0.000201786	0.030497	0.518484
cg00650856	-0.568027	-3.75774	0.000202707	0.0306107	0.514494
cg26988215	-0.584289	-3.7578	0.000202901	0.0306128	0.513802
cg21634064	-0.621213	-3.75728	0.00020306	0.0306128	0.51297
cg17470637	-0.0850113	-3.75685	0.000203398	0.0306365	0.511516
cg24946597	-0.526827	-3.75731	0.00020378	0.0306365	0.510309
cg23765834	-0.052902	-3.75565	0.000204331	0.0306365	0.507508
cg04351049	-0.369965	-3.75668	0.000204593	0.0306365	0.507009
cg17016266	-0.243845	-3.75531	0.000204604	0.0306365	0.506338
cg08341316	-0.363312	-3.75638	0.00020487	0.0306365	0.505852
cg11293190	-0.432113	-3.75591	0.000204858	0.0306365	0.505677
cg09416543	-0.21068	-3.75584	0.000204912	0.0306365	0.505447
cg03896836	-0.180073	-3.75491	0.000204912	0.0306365	0.50502
cg13582001	-0.309907	-3.75491	0.000204912	0.0306365	0.50502
cg21884421	-0.550447	-3.75451	0.00020523	0.0306522	0.503664
cg01364423	-0.126254	-3.75423	0.000205451	0.0306522	0.502721
cg14932468	-0.430159	-3.75385	0.000205747	0.0306522	0.501461
cg13079099	-0.426794	-3.75362	0.000205927	0.0306522	0.500694
cg18298494	-0.25839	-3.75355	0.000205984	0.0306522	0.500453
cg02750587	-0.139203	-3.75348	0.000206035	0.0306522	0.500237
cg24408057	-0.227306	-3.75241	0.000206882	0.030753	0.496643
cg10778862	-0.560912	-3.75119	0.000207852	0.0308717	0.492548
cg15878317	-0.521765	-3.7506	0.000208321	0.0309132	0.490574
cg02759622	0.335541	3.75051	0.000208473	0.0309132	0.489982
cg10101074	-0.43077	-3.74997	0.00020882	0.0309227	0.488482
cg08423052	-0.373021	-3.74974	0.000209011	0.0309227	0.48768
cg18932798	-0.545028	-3.75069	0.000209281	0.0309227	0.487146
cg13537353	-0.33897	-3.74934	0.000209331	0.0309227	0.486342
cg24844815	0.238741	3.74952	0.000209419	0.0309227	0.486106
cg09905605	-0.202121	-3.74904	0.000209563	0.0309227	0.485368
cg13593479	-0.458503	-3.74877	0.000209785	0.0309301	0.484444
cg16658719	-0.142743	-3.74716	0.000211077	0.0310757	0.479066
cg14159304	-0.540838	-3.74682	0.000211356	0.0310757	0.47791
cg24440468	-0.267304	-3.74674	0.000211416	0.0310757	0.477663
cg18290624	-0.490124	-3.74669	0.00021146	0.0310757	0.477479
cg14679587	-0.489315	-3.74635	0.000211736	0.0310909	0.47634
cg24814784	-0.0934789	-3.74478	0.000213007	0.0312287	0.471102
cg27569300	-0.670747	-3.74476	0.000213019	0.0312287	0.471049
cg26718433	-0.479162	-3.74486	0.000213828	0.0312832	0.468237
cg22602002	-0.479216	-3.74379	0.00021388	0.0312832	0.467557
cg16545496	-0.687108	-3.74403	0.000214111	0.0312832	0.466853
cg13556659	-0.546959	-3.74328	0.000214228	0.0312832	0.466098
cg06361531	-0.292225	-3.74289	0.00021455	0.0312832	0.464782
cg02859837	-0.268167	-3.74285	0.000214582	0.0312832	0.464653
cg26187061	-0.0731252	-3.74277	0.000214649	0.0312832	0.46438
cg11124930	-0.146424	-3.74236	0.00021498	0.0312832	0.46303
cg11124980	-0.12226	-3.74228	0.000215053	0.0312832	0.462734
cg04013093	-0.591627	-3.7427	0.000215122	0.0312832	0.462686
cg11404486	0.429606	3.74204	0.000216477	0.0314549	0.457646
cg10182355	-0.454513	-3.74013	0.000216818	0.0314764	0.455577
cg04098270	-0.590417	-3.74009	0.000216973	0.0314764	0.455022
cg08794939	-0.654304	-3.73883	0.000218292	0.0315901	0.449865
cg02248826	-0.496952	-3.73824	0.000218392	0.0315901	0.449247
cg24156613	-0.287024	-3.73809	0.000218519	0.0315901	0.448737
cg12810560	-0.14609	-3.73849	0.000218619	0.0315901	0.448583
cg06952416	-0.379186	-3.73833	0.000218631	0.0315901	0.448468
cg20732367	-0.478668	-3.73754	0.000218974	0.0316144	0.446918
cg08589721	-0.452919	-3.73711	0.000219334	0.0316411	0.445481
cg16359657	-0.399466	-3.73644	0.000219895	0.0316602	0.443246
cg24657206	-0.503623	-3.7363	0.000220009	0.0316602	0.442792
cg21123160	-0.451285	-3.73602	0.000220264	0.0316602	0.441786
cg08675869	-0.411947	-3.73636	0.000220347	0.0316602	0.441662
cg03698393	-0.496768	-3.73555	0.000220644	0.0316602	0.440268
cg26026416	0.242738	3.73524	0.000220904	0.0316602	0.439239
cg14010405	-0.44069	-3.73521	0.000221174	0.0316602	0.438303
cg24551579	-0.538561	-3.7354	0.000221415	0.0316602	0.437572
cg16405637	-0.232917	-3.73578	0.000221812	0.0316602	0.436399
cg07836815	-0.39467	-3.7346	0.000221814	0.0316602	0.435843
cg18082080	-0.162513	-3.73513	0.000221976	0.0316602	0.435541
cg07201620	-0.367721	-3.73412	0.00022185	0.0316602	0.435498
cg25604994	-0.673428	-3.73406	0.000221984	0.0316602	0.435013
cg17414380	-0.194629	-3.73396	0.000221985	0.0316602	0.434965
cg01818121	-0.576969	-3.73411	0.000222093	0.0316602	0.434669
cg01944655	-0.316612	-3.73332	0.000222624	0.0317109	0.432505
cg05652757	-0.488132	-3.73168	0.000223947	0.0318731	0.427281
cg24411913	-0.583906	-3.73145	0.000224116	0.0318731	0.426606
cg18393747	-0.564725	-3.73131	0.000224348	0.0318811	0.425761
cg07722358	-0.49229	-3.73054	0.000224891	0.0319216	0.423583
cg20712860	-0.142018	-3.73039	0.000225019	0.0319216	0.423087
cg23024228	-0.492437	-3.73014	0.000225238	0.0319216	0.422236
cg08330183	-0.635914	-3.73036	0.00022534	0.0319216	0.422001
cg26497264	-0.0453757	-3.72963	0.000225671	0.0319347	0.420555
cg13952656	-0.74748	-3.73036	0.000225826	0.0319347	0.420376
cg15095922	-0.498158	-3.72981	0.000225962	0.0319347	0.419667
cg21235838	-0.0665587	-3.7287	0.000226471	0.0319816	0.417457
cg24111710	-0.129551	-3.72845	0.000226688	0.0319873	0.416619
cg13347257	-0.573968	-3.72872	0.000227218	0.0320174	0.414989
cg12025522	-0.700085	-3.72804	0.000227635	0.0320174	0.413292
cg01168865	-0.48501	-3.72776	0.000228	0.0320174	0.411954
cg14266196	0.22631	3.72679	0.000228123	0.0320174	0.4111
cg16994506	-0.110935	-3.72661	0.000228284	0.0320174	0.410479
cg16127845	-0.518522	-3.72637	0.000228495	0.0320174	0.409672
cg13113197	0.38454	3.72739	0.000228655	0.0320174	0.409624
cg15815349	-0.171201	-3.72694	0.000229021	0.0320174	0.408212
cg26683259	-0.518098	-3.72585	0.000228946	0.0320174	0.407947
cg25121332	-0.582669	-3.72585	0.000228951	0.0320174	0.407934
cg12390003	-0.0973627	-3.72553	0.000229224	0.0320174	0.406885
cg10232654	-0.264781	-3.72574	0.000229363	0.0320174	0.406529
cg05441651	-0.295764	-3.72519	0.000229518	0.0320174	0.405766
cg03502002	-0.587787	-3.72666	0.000229736	0.0320174	0.405738
cg13496979	-0.486076	-3.72505	0.000229643	0.0320174	0.405289
cg15316206	-0.484133	-3.72496	0.000229721	0.0320174	0.40499
cg10250833	-0.430102	-3.72434	0.000230259	0.0320656	0.402943
cg05554936	-0.514752	-3.72367	0.000230852	0.032101	0.400694
cg01175020	-0.438917	-3.72365	0.000230869	0.032101	0.400631
cg24580066	-0.388547	-3.72378	0.000232064	0.0322029	0.396811
cg06899755	-0.568267	-3.72227	0.000232085	0.0322029	0.396033
cg26591144	-0.0804824	-3.72201	0.000232307	0.0322029	0.395198
cg19244428	0.397641	3.72201	0.000232314	0.0322029	0.395171
cg05848863	-0.253651	-3.72342	0.000232612	0.0322195	0.394872
cg05568274	0.27478	3.72228	0.000233156	0.0322701	0.392581
cg01060059	0.261079	3.72176	0.000234023	0.0323654	0.389548
cg11536851	-0.4152	-3.71986	0.000234213	0.0323669	0.388049
cg07766612	-0.408245	-3.71956	0.000234481	0.0323791	0.38705
cg22321237	-0.663623	-3.71917	0.000234827	0.0324021	0.38576
cg12644668	-0.316641	-3.71856	0.000235372	0.0324098	0.383732
cg01867433	-0.507632	-3.71854	0.000235391	0.0324098	0.383659
cg16568727	-0.445936	-3.71851	0.00023542	0.0324098	0.383551
cg05287314	-0.269296	-3.71828	0.000235626	0.0324114	0.382786
cg26852602	-0.123748	-3.71793	0.000235942	0.0324114	0.381615
cg00186954	-0.363139	-3.71718	0.000236614	0.0324114	0.379128
cg10572274	-0.56392	-3.71708	0.000236705	0.0324114	0.378792
cg05863502	-0.479305	-3.71692	0.000236845	0.0324114	0.378273
cg07532744	-0.149378	-3.71688	0.000236878	0.0324114	0.378154
cg14538439	-0.729907	-3.71705	0.000236986	0.0324114	0.377885
cg14743594	-0.249468	-3.71819	0.000237296	0.0324114	0.377442
cg13407456	-0.296636	-3.71673	0.000237364	0.0324114	0.376539
cg25845374	-0.422335	-3.7163	0.000237402	0.0324114	0.376221
cg01697719	-0.505167	-3.71639	0.000237738	0.0324114	0.3752
cg07785726	-0.152479	-3.71587	0.000237795	0.0324114	0.374772
cg23023178	0.45509	3.71661	0.000238131	0.0324114	0.37406
cg26204638	-0.582393	-3.71561	0.000238112	0.0324114	0.373654
cg00328075	-0.361958	-3.71547	0.000238154	0.0324114	0.373453
cg19477600	-0.617939	-3.71532	0.000238301	0.0324114	0.37292
cg03874868	-0.410034	-3.71466	0.000238885	0.0324597	0.370772
cg04888241	-0.452417	-3.71517	0.000239094	0.0324597	0.370353
cg15861189	-0.208795	-3.71432	0.000239194	0.0324597	0.369641
cg17422836	-0.0871767	-3.71367	0.000239784	0.0324938	0.367486
cg16203607	-0.23167	-3.71365	0.000239806	0.0324938	0.367408
cg19407095	-0.247835	-3.71248	0.000240871	0.0325696	0.363532
cg11208478	-0.119184	-3.71242	0.000240921	0.0325696	0.363348
cg19564884	-0.277521	-3.71286	0.000241086	0.0325696	0.363039
cg21875532	-0.599952	-3.71228	0.000241054	0.0325696	0.362868
cg13395410	-0.468669	-3.71353	0.000241338	0.0325794	0.36257
cg08025100	-0.206674	-3.71147	0.000241792	0.0325958	0.360194
cg05109245	-0.433605	-3.71276	0.000242001	0.0325958	0.36015
cg15219262	-0.0634348	-3.71144	0.000241821	0.0325958	0.360089
cg25045746	-0.621914	-3.71014	0.000243029	0.0327099	0.355738
cg26187005	0.379606	3.71091	0.000243286	0.0327202	0.355307
cg14653281	-0.426748	-3.7103	0.000244001	0.0327437	0.352816
cg06664357	-0.456074	-3.70906	0.000244013	0.0327437	0.352198
cg14936968	-0.773716	-3.70944	0.000244146	0.0327437	0.351965
cg19108542	-0.126422	-3.70887	0.000244185	0.0327437	0.351579
cg10024587	-0.469658	-3.70866	0.000244381	0.0327457	0.350877
cg03032214	-0.397136	-3.70962	0.000244752	0.0327468	0.350189
cg17957186	-0.346865	-3.70838	0.000244644	0.0327468	0.349939
cg03694261	-0.657511	-3.70827	0.000244945	0.0327483	0.348964
cg14471096	-0.0849988	-3.70764	0.000245328	0.0327616	0.347496
cg21288315	-0.269137	-3.70756	0.000245407	0.0327616	0.347216
cg00690148	-0.460155	-3.70788	0.000245953	0.0328103	0.345701
cg17841838	-0.0733953	-3.70617	0.000246704	0.0328863	0.342604
cg06167664	-0.715452	-3.70625	0.000247417	0.032957	0.34048
cg15685834	-0.384966	-3.70599	0.000248036	0.0330151	0.338485
cg10093738	-0.190747	-3.70422	0.000248614	0.0330445	0.335904
cg26664871	-0.540333	-3.7041	0.000248776	0.0330445	0.335359
cg16787624	-0.488451	-3.70393	0.000248805	0.0330445	0.33519
cg09786479	-0.427938	-3.70281	0.000249856	0.0331454	0.331503
cg00367135	-0.400827	-3.70273	0.000249932	0.0331454	0.331239
cg06843030	-0.106732	-3.70237	0.000250271	0.0331661	0.330053
cg10821050	-0.216494	-3.70216	0.000251107	0.0332525	0.327454
cg07301795	-0.376213	-3.70118	0.000251403	0.0332672	0.326108
cg17741014	-0.448325	-3.70077	0.000251794	0.0332746	0.324749
cg14277260	-0.498558	-3.69989	0.00025263	0.0332746	0.321849
cg12307787	-0.713463	-3.70029	0.000252803	0.0332746	0.321523
cg20540942	0.474081	3.6997	0.00025282	0.0332746	0.321192
cg27555365	-0.373961	-3.69965	0.000252861	0.0332746	0.321052
cg09146129	-0.267899	-3.6995	0.000253006	0.0332746	0.320551
cg24730871	-0.0604429	-3.69944	0.000253066	0.0332746	0.320344
cg06350404	-0.512125	-3.69914	0.000253348	0.0332746	0.31937
cg02696790	-0.559961	-3.69899	0.000253498	0.0332746	0.318852
cg07749087	-0.0689351	-3.69882	0.000253658	0.0332746	0.318299
cg00350296	-0.330555	-3.69882	0.000253662	0.0332746	0.318287
cg02903680	-0.480917	-3.69881	0.000253667	0.0332746	0.318268
cg08369368	-0.632356	-3.69895	0.000254066	0.0332934	0.317158
cg10106804	-0.558498	-3.69893	0.000254179	0.0332934	0.316815
cg11539424	-0.334979	-3.69973	0.000254574	0.033321	0.316029
cg03704653	-0.204111	-3.69753	0.000254901	0.0333217	0.314028
cg27346707	-0.479769	-3.69748	0.000254948	0.0333217	0.313864
cg12703194	-0.242005	-3.69723	0.000255189	0.0333263	0.31304
cg11740348	-0.558466	-3.69707	0.000255352	0.0333263	0.312487
cg10880928	-0.505912	-3.69658	0.000255857	0.0333682	0.310775
cg03513962	-0.402265	-3.6956	0.000256768	0.0334218	0.307645
cg08874609	-0.419469	-3.69548	0.000256885	0.0334218	0.307249
cg05316415	-0.312912	-3.6952	0.000257149	0.0334218	0.306349
cg14089714	-0.472597	-3.69498	0.00025737	0.0334218	0.305601
cg06940792	-0.629034	-3.69508	0.000257525	0.0334218	0.3052
cg22511262	-0.327084	-3.69485	0.000257494	0.0334218	0.305179
cg24425021	-0.496713	-3.69484	0.000257597	0.0334218	0.304874
cg09453116	0.41116	3.69459	0.000257748	0.0334218	0.304317
cg06811166	-0.438297	-3.69224	0.000260046	0.0336956	0.296558
cg05931439	-0.597645	-3.69198	0.000260299	0.0337043	0.295706
cg17320282	-0.256715	-3.69142	0.000260853	0.0337518	0.29385
cg26044171	-0.46882	-3.69113	0.000261136	0.0337534	0.292901
cg03190938	-0.505452	-3.69103	0.000261239	0.0337534	0.292557
cg14752336	-0.328423	-3.692	0.000261736	0.0337547	0.291601
cg02843687	-0.18013	-3.69068	0.00026158	0.0337547	0.291418
cg23516451	-0.262821	-3.69045	0.000261809	0.0337547	0.29065
cg15928093	-0.421924	-3.69074	0.000262932	0.03383	0.287588
cg26390889	-0.370873	-3.68932	0.000262927	0.03383	0.286929
cg25150440	-0.372464	-3.68912	0.000263129	0.03383	0.286257
cg14774086	-0.501078	-3.6891	0.000263142	0.03383	0.286212
cg02530437	-0.492911	-3.68769	0.000264553	0.0339873	0.281539
cg08666831	-0.551933	-3.68716	0.000265227	0.0340496	0.279385
cg18129755	0.35678	3.6855	0.000266746	0.0341987	0.274325
cg01324724	-0.0691878	-3.68536	0.000266884	0.0341987	0.273872
cg26878949	-0.449421	-3.68529	0.000266956	0.0341987	0.273637
cg24531267	-0.124875	-3.68492	0.000267325	0.0342217	0.27243
cg03460682	-0.534784	-3.68432	0.000267931	0.0342751	0.27045
cg15043642	-0.608968	-3.6841	0.000268432	0.0343149	0.268948
cg06033387	-0.461972	-3.68339	0.000268868	0.0343463	0.267399
cg09884423	-0.506165	-3.68309	0.00026918	0.0343619	0.266386
cg20908936	-0.276737	-3.68287	0.000269702	0.0343694	0.264833
cg11086760	-0.356925	-3.68266	0.00026983	0.0343694	0.264382
cg26372517	-0.479704	-3.68234	0.000269934	0.0343694	0.26394
cg03168614	0.333747	3.68228	0.000269999	0.0343694	0.263729
cg01981762	-0.410366	-3.68145	0.000270845	0.0344336	0.260998
cg12463346	-0.055493	-3.68141	0.000270885	0.0344336	0.260869
cg12926104	-0.35467	-3.68118	0.000271119	0.0344392	0.260114
cg27307298	-0.469811	-3.68069	0.000271618	0.0344784	0.258505
cg14105566	-0.27864	-3.68043	0.000271885	0.034488	0.257647
cg03084949	-0.393121	-3.67912	0.000273358	0.0346355	0.252984
cg24219308	-0.547546	-3.67866	0.000273706	0.0346355	0.251816
cg01748627	-0.451777	-3.67861	0.000273754	0.0346355	0.251663
cg13036855	-0.549209	-3.67842	0.000273958	0.0346355	0.251013
cg21561492	-0.462203	-3.67837	0.000274006	0.0346355	0.250858
cg17534899	-0.419039	-3.67735	0.000275296	0.0347719	0.246862
cg10246448	-0.273547	-3.67695	0.00027547	0.0347719	0.246202
cg13755070	-0.447765	-3.67605	0.000276402	0.0348554	0.243251
cg20299697	-0.260851	-3.67594	0.000276517	0.0348554	0.242887
cg05307923	-0.284788	-3.67684	0.000276751	0.0348606	0.242687
cg10353539	-0.550861	-3.67567	0.000277291	0.0349043	0.240671
cg20599798	-0.53316	-3.67505	0.000277669	0.034926	0.239354
cg22481606	-0.137829	-3.67467	0.00027785	0.034926	0.238686
cg02740969	-0.0915378	-3.67404	0.000278503	0.0349823	0.236635
cg01718116	-0.547402	-3.67465	0.000279003	0.0349823	0.235591
cg11258043	-0.262287	-3.67459	0.000279072	0.0349823	0.235375
cg02341380	0.264985	3.67359	0.000278976	0.0349823	0.235153
cg23425316	0.392831	3.67244	0.000280424	0.0351274	0.230741
cg20471045	-0.134855	-3.67172	0.000280944	0.0351682	0.229011
cg03915298	-0.106616	-3.67143	0.000281246	0.035176	0.228073
cg14806374	-0.163479	-3.67114	0.000281553	0.035176	0.227119
cg26461637	-0.579507	-3.67111	0.00028159	0.035176	0.227005
cg01783070	-0.526147	-3.67188	0.000282039	0.0351918	0.226188
cg14204281	-0.443551	-3.67062	0.000282106	0.0351918	0.225406
cg23916751	-0.0539042	-3.66999	0.000282782	0.0352518	0.223315
cg13406893	-0.480351	-3.66936	0.000283578	0.0353266	0.220921
cg24557470	-0.0675549	-3.66803	0.000284872	0.0354634	0.216882
cg15413177	-0.603663	-3.66756	0.000285386	0.0355029	0.215313
cg26175428	-0.234848	-3.66704	0.000285926	0.0355388	0.213655
cg12392473	-0.746251	-3.66731	0.000286264	0.0355388	0.212904
cg16549596	-0.302828	-3.66675	0.000286245	0.0355388	0.212683
cg16518266	-0.391637	-3.66639	0.000286624	0.03554	0.211526
cg01324115	-0.381181	-3.66628	0.000286741	0.03554	0.211169
cg15929698	-0.321381	-3.66617	0.000286864	0.03554	0.210797
cg07060551	-0.122866	-3.66594	0.000287111	0.0355416	0.210044
cg16627236	-0.383755	-3.66578	0.000287287	0.0355416	0.209509
cg04321866	0.479434	3.66619	0.000287466	0.0355416	0.209241
cg01674274	-0.328731	-3.66541	0.00028768	0.0355437	0.208315
cg10715265	-0.25642	-3.66551	0.000288383	0.0356036	0.206544
cg14036830	-0.622646	-3.66543	0.000288645	0.0356036	0.205827
cg15992535	-0.641583	-3.66495	0.00028881	0.0356036	0.205174
cg08843039	-0.243895	-3.66424	0.000288953	0.0356036	0.20446
cg18378883	-0.447062	-3.66389	0.000289335	0.0356126	0.203306
cg26679004	-0.465098	-3.66377	0.000289454	0.0356126	0.202944
cg19040163	-0.624664	-3.66363	0.000289617	0.0356126	0.202454
cg19302555	-0.111554	-3.66302	0.00029027	0.0356282	0.200485
cg15447540	-0.445369	-3.6629	0.000290405	0.0356282	0.20008
cg17239558	-0.587393	-3.66283	0.000290478	0.0356282	0.199861
cg03672854	-0.635191	-3.66278	0.000290532	0.0356282	0.199699
cg04554033	0.360606	3.66251	0.000290834	0.0356411	0.198791
cg18172804	-0.0520986	-3.66222	0.00029115	0.0356556	0.197843
cg04189727	-0.192417	-3.66181	0.000291596	0.0356861	0.196505
cg09284708	-0.505837	-3.66021	0.000293355	0.0358771	0.191252
cg16092018	0.47384	3.6607	0.000294326	0.035969	0.189032
cg23736307	-0.422746	-3.65916	0.000294505	0.035969	0.187837
cg14608384	-0.429215	-3.65893	0.000294766	0.0359765	0.187064
cg02988254	-0.131664	-3.65853	0.000295201	0.0360053	0.185777
cg00711773	-0.0919538	-3.65826	0.000295502	0.0360178	0.184885
cg04185037	-0.624173	-3.65682	0.000297104	0.0361712	0.180163
cg07927984	-0.312532	-3.65677	0.000297161	0.0361712	0.179996
cg18116154	-0.701177	-3.65684	0.000297709	0.0362136	0.178658
cg14633426	-0.547296	-3.65537	0.000298718	0.0363118	0.175433
cg20603609	-0.576373	-3.6552	0.000299074	0.0363307	0.174466
cg00228796	-0.307273	-3.65476	0.000299398	0.0363456	0.173447
cg22333846	-0.442139	-3.65446	0.000299741	0.0363628	0.172449
cg02526522	-0.444963	-3.65435	0.000299998	0.0363696	0.171756
cg25497529	-0.392369	-3.65451	0.000301015	0.0364373	0.169317
cg21350399	-0.189377	-3.65335	0.000300983	0.0364373	0.168838
cg04102600	-0.592767	-3.65351	0.000301162	0.0364373	0.16847
cg07871503	-0.248856	-3.65275	0.000301664	0.0364737	0.166864
cg06713521	-0.0827135	-3.65245	0.000302002	0.0364901	0.165887
cg16914151	-0.553906	-3.65212	0.000302381	0.0365115	0.164793
cg15987885	-0.276047	-3.65273	0.000303204	0.0365559	0.163071
cg14562712	-0.152002	-3.65153	0.000303045	0.0365559	0.162876
cg16626405	-0.503495	-3.65123	0.000303388	0.0365559	0.161888
cg20329210	-0.482505	-3.65148	0.000303561	0.0365559	0.161588
cg07156563	-0.383645	-3.6509	0.000303759	0.0365559	0.160821
cg10553894	-0.171246	-3.65071	0.000303977	0.0365568	0.160197
cg10640435	-0.484237	-3.65054	0.000304171	0.0365568	0.159637
cg24364574	-0.479702	-3.65	0.000304789	0.0366067	0.157866
cg07249433	-0.559994	-3.64918	0.000305725	0.0366609	0.155191
cg02317763	-0.0577045	-3.64916	0.000305744	0.0366609	0.155135
cg01533409	-0.169793	-3.64907	0.000305849	0.0366609	0.154835
cg15494174	-0.108597	-3.64861	0.000306369	0.0366989	0.153353
cg19504605	0.272034	3.6481	0.000306957	0.0367272	0.151679
cg03471895	-0.0646813	-3.6478	0.000307298	0.0367272	0.150708
cg13487312	-0.336059	-3.64767	0.000307448	0.0367272	0.150282
cg26226566	-0.0658645	-3.64759	0.000307547	0.0367272	0.150001
cg21727359	-0.409415	-3.64771	0.000307621	0.0367272	0.149884
cg02006203	-0.624742	-3.64701	0.000308785	0.0368418	0.146737
cg08908184	-0.259923	-3.64719	0.000309212	0.0368684	0.145797
cg26365534	-0.479967	-3.64501	0.000310524	0.0369953	0.141594
cg01494454	-0.554735	-3.64482	0.000311021	0.0369953	0.140312
cg22539985	0.434279	3.64493	0.000311505	0.0369953	0.139212
cg16815825	-0.22117	-3.64405	0.000311645	0.0369953	0.138446
cg22160463	-0.336245	-3.64389	0.000311821	0.0369953	0.137954
cg18016826	-0.495487	-3.64388	0.000311837	0.0369953	0.137911
cg10508295	-0.0712724	-3.64384	0.000311884	0.0369953	0.137779
cg01182555	-0.186225	-3.64382	0.000311914	0.0369953	0.137695
cg18499839	-0.59097	-3.64364	0.000312972	0.0370676	0.135092
cg13366537	-0.439046	-3.64269	0.000313223	0.0370676	0.134039
cg13804058	-0.176677	-3.64332	0.000313451	0.0370676	0.133805
cg04225902	-0.294305	-3.64252	0.000313429	0.0370676	0.133465
cg25358770	-0.500727	-3.64226	0.000313728	0.0370676	0.132633
cg04287931	-0.151118	-3.64224	0.000313753	0.0370676	0.132563
cg13673319	-0.185933	-3.64185	0.000314207	0.0370969	0.131301
cg21335942	0.301311	3.64279	0.000315003	0.0371424	0.129881
cg05113000	-0.270739	-3.64141	0.000314733	0.0371348	0.12984
cg08839210	-0.467403	-3.64081	0.000315434	0.0371506	0.127899
cg19472759	-0.0721399	-3.64074	0.00031552	0.0371506	0.127662
cg09174123	-0.256937	-3.64046	0.00031585	0.0371506	0.12675
cg01259029	-0.312628	-3.64042	0.000315895	0.0371506	0.126625
cg01804570	-0.407999	-3.64061	0.000316899	0.0372312	0.12436
cg12747860	0.319195	3.63949	0.000316992	0.0372312	0.123599
cg19426944	-0.371208	-3.63931	0.000317496	0.0372355	0.122335
cg19157647	-0.419202	-3.63933	0.00031769	0.0372355	0.121889
cg00343240	-0.100031	-3.6388	0.000317809	0.0372355	0.121353
cg00403955	-0.509394	-3.63876	0.000317852	0.0372355	0.121233
cg25475171	-0.341093	-3.63823	0.000318492	0.0372729	0.119479
cg02900441	-0.582466	-3.63813	0.000318605	0.0372729	0.119169
cg24689099	-0.0463892	-3.63797	0.00031879	0.0372729	0.118661
cg10695848	-0.714996	-3.63814	0.000319288	0.0373069	0.117588
cg02729344	-0.357971	-3.63679	0.000320198	0.0373794	0.114815
cg14009729	-0.328826	-3.63751	0.000320381	0.0373794	0.114741
cg20402284	-0.381148	-3.63652	0.000320528	0.0373794	0.113917
cg04845236	-0.264499	-3.63585	0.000321324	0.037448	0.111753
cg14409559	-0.476109	-3.63545	0.000322658	0.0375565	0.108484
cg19802138	-0.374196	-3.63472	0.000322764	0.0375565	0.107883
cg24040043	-0.304911	-3.63424	0.000323256	0.0375565	0.10652
cg24685998	-0.579633	-3.63404	0.000323496	0.0375565	0.105873
cg15481483	-0.14422	-3.634	0.00032355	0.0375565	0.105727
cg03477252	-0.313395	-3.63389	0.000323679	0.0375565	0.105381
cg26726370	-0.19944	-3.63387	0.000323709	0.0375565	0.105299
cg21497246	-0.148984	-3.63282	0.000324981	0.0376714	0.101877
cg01939477	-0.493796	-3.63305	0.000325116	0.0376714	0.101681
cg10660844	-0.27315	-3.63256	0.000325709	0.0376917	0.100091
cg16648140	-0.219896	-3.63226	0.00032566	0.0376917	0.100057
cg19024296	-0.470551	-3.63144	0.000326647	0.0377761	0.0974148
cg20618357	-0.117605	-3.63084	0.000327388	0.0378019	0.0954371
cg04497176	-0.409694	-3.6312	0.000328139	0.0378019	0.0939181
cg19051105	-0.631798	-3.63074	0.000328081	0.0378019	0.0938264
cg13924988	-0.630545	-3.63014	0.000328231	0.0378019	0.0931937
cg14250130	-0.560195	-3.63014	0.000328236	0.0378019	0.0931813
cg16774604	-0.115768	-3.63014	0.000328243	0.0378019	0.0931625
cg14448169	-0.505867	-3.63028	0.000328442	0.0378019	0.0927832
cg07636846	-0.558776	-3.62985	0.000328702	0.0378019	0.091989
cg24902557	-0.438997	-3.62972	0.000328752	0.0378019	0.0918097
cg11224423	-0.142234	-3.62936	0.000329194	0.0378105	0.0906374
cg01943874	-0.362231	-3.62925	0.000329389	0.0378105	0.090147
cg11461670	-0.417293	-3.62915	0.000329455	0.0378105	0.0899473
cg13592599	-0.254308	-3.62872	0.000329974	0.0378461	0.0885727
cg24006352	-0.335204	-3.62823	0.000330585	0.0378922	0.086958
cg05726661	-0.472502	-3.62796	0.000330917	0.0379061	0.0860844
cg25076767	-0.633029	-3.62772	0.000331222	0.0379105	0.0852854
cg02694489	-0.363488	-3.62758	0.000331375	0.0379105	0.0848773
cg00982919	-0.402191	-3.62722	0.00033191	0.0379396	0.0835033
cg03634997	0.244785	3.62711	0.000332049	0.0379396	0.0831417
cg21462316	-0.097502	-3.62677	0.00033238	0.0379534	0.0822353
cg20053329	0.306435	3.62671	0.000333872	0.0380758	0.0788862
cg15227848	-0.341825	-3.62606	0.00033381	0.0380758	0.0787071
cg15328582	-0.224859	-3.62586	0.000334345	0.0381005	0.0774224
cg02049210	-0.407358	-3.62505	0.000334511	0.0381005	0.0766599
cg14560006	-0.411931	-3.62436	0.000335369	0.0381742	0.0744237
cg23549160	-0.148707	-3.62453	0.00033625	0.0382104	0.0725653
cg25632883	-0.412635	-3.62373	0.000336167	0.0382104	0.0723501
cg20111643	-0.665668	-3.6236	0.000336321	0.0382104	0.0719503
cg07608621	-0.23616	-3.62442	0.000336778	0.0382383	0.071348
cg16788391	-0.540161	-3.62255	0.00033764	0.0383121	0.0685363
cg13978381	-0.060118	-3.62207	0.000338243	0.0383565	0.0669792
cg07930207	-0.0937281	-3.62162	0.000338814	0.0383971	0.0655093
cg00558813	-0.0972217	-3.6208	0.000339842	0.0384894	0.0628665
cg01823544	-0.173186	-3.61882	0.000342356	0.0387499	0.0564366
cg13255056	-0.398679	-3.6185	0.000342759	0.0387712	0.0554125
cg05577548	0.353036	3.61896	0.000343103	0.0387859	0.0548979
cg11117945	-0.483335	-3.61791	0.000343509	0.0388075	0.0535042
cg27462398	-0.257865	-3.6172	0.000344416	0.03887	0.0512047
cg10420952	-0.229238	-3.61714	0.000344492	0.03887	0.0510127
cg09287629	-0.442213	-3.61613	0.00034579	0.0389876	0.0477335
cg19748341	-0.546081	-3.61587	0.000346124	0.0389876	0.0468901
cg05131034	-0.17924	-3.61583	0.000346182	0.0389876	0.0467447
cg23037648	-0.541605	-3.61539	0.000346746	0.0390014	0.0453248
cg14793287	-0.391316	-3.61525	0.000346917	0.0390014	0.0448936
cg06518628	-0.321185	-3.61573	0.000347168	0.0390014	0.0445951
cg26499055	0.30972	3.6151	0.000347121	0.0390014	0.0443817
cg00201234	-0.175334	-3.61425	0.000348214	0.0390947	0.0416396
cg04875709	-0.047715	-3.61388	0.000348691	0.0391239	0.0404467
cg11855325	-0.534163	-3.61336	0.000349366	0.0391753	0.0387607
cg18733548	-0.378718	-3.61298	0.000349896	0.0391973	0.0374509
cg18868357	-0.509832	-3.61294	0.000349995	0.0391973	0.037223
cg03821916	-0.114674	-3.61238	0.00035064	0.0392173	0.0355844
cg22466425	-0.373484	-3.61202	0.000351106	0.0392173	0.0344261
cg26117023	-0.576155	-3.61192	0.000351255	0.0392173	0.0340641
cg18716164	-0.534294	-3.61186	0.000351315	0.0392173	0.0339084
cg13726682	-0.532035	-3.61184	0.000351338	0.0392173	0.0338504
cg21703222	-0.636219	-3.61202	0.000351625	0.0392173	0.0333351
cg06927280	-0.109637	-3.61155	0.000351716	0.0392173	0.0329124
cg03252977	-0.317123	-3.6114	0.00035191	0.0392173	0.0324324
cg22653976	-0.250304	-3.61245	0.000352354	0.0392185	0.0320161
cg04814450	-0.529028	-3.61141	0.000352156	0.0392185	0.0319195
cg27357282	-0.558628	-3.61038	0.000353262	0.0392954	0.0290931
cg11194545	-0.543589	-3.61009	0.000353624	0.0393114	0.0281963
cg10951120	-0.576034	-3.61009	0.000353949	0.0393114	0.0275138
cg21537230	-0.378259	-3.60976	0.000354059	0.0393114	0.0271241
cg04779720	-0.720413	-3.60904	0.0003555	0.0394472	0.0237675
cg01704957	-0.441914	-3.60836	0.000355904	0.0394677	0.0225923
cg17759443	-0.732872	-3.60846	0.000356155	0.0394714	0.0221192
cg15101483	-0.199881	-3.60769	0.000356791	0.0395177	0.0204195
cg14162034	-0.109087	-3.60703	0.000357656	0.0395402	0.0183085
cg08020660	-0.0674424	-3.60685	0.000357901	0.0395402	0.0177118
cg21816330	-0.728425	-3.60718	0.000358181	0.0395402	0.0173002
cg06815153	-0.718524	-3.60667	0.000358793	0.0395402	0.0157855
cg12907983	-0.627467	-3.60632	0.000358924	0.0395402	0.0153436
cg22029015	-0.503198	-3.60644	0.000359016	0.0395402	0.015216
cg04519421	-0.371348	-3.60606	0.000358947	0.0395402	0.0151676
cg19900615	-0.537056	-3.60576	0.000359347	0.0395402	0.0141964
cg15697511	0.270343	3.60614	0.000359482	0.0395402	0.0141076
cg22230538	-0.542343	-3.60553	0.000359658	0.0395402	0.0134413
cg22714094	-0.236286	-3.60617	0.000360006	0.0395402	0.0130485
cg04283637	-0.495875	-3.60539	0.000359837	0.0395402	0.0130082
cg18172881	-0.54558	-3.60505	0.000360606	0.0395402	0.011261
cg14775423	-0.429683	-3.6048	0.000360623	0.0395402	0.0111071
cg25964728	-0.423828	-3.60473	0.000360718	0.0395402	0.0108768
cg00974835	-0.150888	-3.60467	0.000360794	0.0395402	0.0106918
cg16661120	-0.241655	-3.60496	0.000360878	0.0395402	0.010661
cg17502989	-0.131629	-3.60457	0.000360932	0.0395402	0.01036
cg21368652	-0.0766256	-3.60329	0.000362655	0.0397044	0.00620823
cg15338675	-0.097852	-3.60313	0.00036287	0.0397044	0.00569111
cg19433955	-0.524683	-3.60245	0.000363782	0.0397798	0.00350194
cg16854876	-0.416991	-3.60229	0.000364	0.0397798	0.00298069
cg00238897	-0.6686	-3.60207	0.000364561	0.0398171	0.0017353
cg08171206	-0.427026	-3.6019	0.000365183	0.0398369	0.00039432
cg04516112	-0.294625	-3.60145	0.00036513	0.0398369	0.000277917
cg02056682	-0.357098	-3.60266	0.000365478	0.039845	0.000177325
cg05668853	-0.319936	-3.60093	0.000365827	0.0398591	-0.00138613
cg06925984	-0.581598	-3.60073	0.000366556	0.0399144	-0.00295196
cg20878864	-0.35242	-3.59992	0.000367206	0.0399611	-0.00466502
cg14304364	-0.395405	-3.59999	0.000367846	0.0400006	-0.00591003
cg15970156	-0.120011	-3.59932	0.000368011	0.0400006	-0.00657416
cg22230395	-0.151634	-3.59911	0.000368305	0.0400084	-0.00726917
cg25183890	-0.230068	-3.5988	0.000368718	0.0400293	-0.00824778
cg14453978	-0.394959	-3.59827	0.000369452	0.0400829	-0.00997941
cg26505959	-0.414849	-3.5985	0.000369877	0.0400829	-0.0107104
cg18239753	-0.355969	-3.59822	0.000369874	0.0400829	-0.0108451
cg13372456	-0.711421	-3.59763	0.000370802	0.040146	-0.0129849
cg05374654	-0.30343	-3.59721	0.000370904	0.040146	-0.013399
cg10861807	-0.653175	-3.59696	0.000371248	0.0401569	-0.0142067
cg09507526	-0.330274	-3.59702	0.000371516	0.0401569	-0.0147067
cg25881344	-0.102459	-3.59665	0.000371671	0.0401569	-0.0152003
cg01659586	-0.304072	-3.59596	0.000372621	0.0402196	-0.0174259
cg18556540	-0.0784183	-3.5959	0.000372696	0.0402196	-0.0176011
cg11750116	-0.196473	-3.59601	0.000373358	0.0402302	-0.018853
cg19943610	-0.0489825	-3.5954	0.000373384	0.0402302	-0.0192092
cg21649569	-0.105474	-3.59492	0.000374049	0.0402302	-0.0207601
cg13492340	-0.316533	-3.59489	0.000374097	0.0402302	-0.0208708
cg12279128	-0.417232	-3.59487	0.000374124	0.0402302	-0.0209336
cg23071995	-0.0640711	-3.59486	0.000374129	0.0402302	-0.020947
cg08387285	0.388072	3.59601	0.000374517	0.0402479	-0.0211401
cg00314230	-0.0607596	-3.59433	0.000374861	0.040261	-0.0226503
cg17783671	-0.0920384	-3.59286	0.000376906	0.0404495	-0.0273914
cg08095196	-0.335633	-3.59371	0.000377287	0.0404495	-0.0277159
cg06741198	-0.272823	-3.59273	0.000377288	0.0404495	-0.0282012
cg27460040	-0.33196	-3.59209	0.000378006	0.0405025	-0.0299253
cg24199834	-0.40889	-3.5928	0.000378718	0.0405547	-0.0309558
cg26705574	-0.477025	-3.59134	0.000379024	0.0405607	-0.032276
cg26548101	-0.274964	-3.5912	0.000379223	0.0405607	-0.0327334
cg03047724	-0.0924269	-3.58982	0.000381166	0.040742	-0.0371858
cg18450555	-0.46751	-3.58961	0.000381457	0.040742	-0.0378508
cg09854626	-0.453335	-3.58984	0.000381595	0.040742	-0.038003
cg03203223	-0.353922	-3.59048	0.000382276	0.0407907	-0.0389956
cg14650610	-0.335273	-3.58969	0.000382505	0.0407911	-0.0398293
cg11201040	-0.653628	-3.58879	0.000382915	0.0408076	-0.0410688
cg02841941	-0.189483	-3.58834	0.000383257	0.0408076	-0.0419547
cg18801567	-0.186445	-3.5881	0.000383585	0.0408076	-0.0427006
cg08987387	-0.458229	-3.58807	0.000383629	0.0408076	-0.0427994
cg25320115	0.475877	3.58782	0.000383987	0.0408076	-0.043613
cg26386886	-0.360769	-3.58775	0.000384081	0.0408076	-0.0438254
cg15823845	-0.257056	-3.58764	0.00038424	0.0408076	-0.0441869
cg05381746	-0.439808	-3.58743	0.000384533	0.0408147	-0.0448499
cg12256538	-0.638441	-3.58653	0.000385811	0.040877	-0.0477423
cg04983606	-0.239558	-3.58671	0.000385983	0.040877	-0.047981
cg12160258	-0.538037	-3.58645	0.00038593	0.040877	-0.04801
cg17657037	-0.521739	-3.58638	0.000386025	0.040877	-0.0482247
cg15392618	-0.0995714	-3.58606	0.000386487	0.040902	-0.049267
cg20195987	-0.505431	-3.58567	0.000387047	0.0409139	-0.0505296
cg21186296	-0.365529	-3.58566	0.000387052	0.0409139	-0.050541
cg04399083	-0.397424	-3.58549	0.000387307	0.0409169	-0.0511147
cg17780098	-0.407778	-3.58492	0.000388121	0.040979	-0.0529436
cg13139972	-0.493108	-3.58587	0.000388564	0.0409896	-0.0533054
cg10764541	-0.149096	-3.58536	0.000388675	0.0409896	-0.0537719
cg10914555	-0.236398	-3.58557	0.000389227	0.0410024	-0.0547081
cg01518846	-0.143423	-3.58405	0.000389357	0.0410024	-0.055714
cg27554237	-0.592055	-3.58399	0.000389531	0.0410024	-0.0560757
cg17228942	0.3763	3.58431	0.000389704	0.0410024	-0.0562404
cg21234561	-0.532447	-3.5837	0.000390063	0.041008	-0.0572241
cg25821785	-0.347744	-3.58346	0.000390211	0.041008	-0.0576221
cg21757774	-0.0530039	-3.58157	0.000392934	0.0412585	-0.0636817
cg14759342	-0.575827	-3.58149	0.000393051	0.0412585	-0.0639408
cg00427086	-0.185094	-3.58048	0.000394512	0.0413872	-0.0671733
cg04822330	-0.442063	-3.58035	0.000394735	0.0413872	-0.0676585
cg18866015	-0.333239	-3.58042	0.000396902	0.0415082	-0.0716458
cg07842403	-0.218673	-3.57989	0.000396816	0.0415082	-0.0717495
cg18554976	-0.346275	-3.57897	0.000396722	0.0415082	-0.0720402
cg06103654	-0.555384	-3.57895	0.000396965	0.0415082	-0.0724982
cg25525687	-0.607527	-3.57919	0.00039708	0.0415082	-0.0725909
cg13191008	-0.272634	-3.57855	0.000397335	0.0415082	-0.0733867
cg03306564	-0.0855331	-3.57844	0.000397497	0.0415082	-0.07374
cg13948585	-0.36691	-3.57659	0.000400203	0.04173	-0.0796502
cg26410311	-0.155065	-3.57658	0.000400413	0.04173	-0.0800414
cg19657814	-0.422221	-3.57623	0.000400739	0.04173	-0.080818
cg14023999	-0.540784	-3.57619	0.000400901	0.04173	-0.0811329
cg14946028	-0.0536943	-3.57587	0.000401268	0.04173	-0.0819669
cg00681103	-0.637219	-3.57584	0.000401313	0.04173	-0.0820643
cg12109968	-0.304264	-3.5758	0.000401377	0.04173	-0.082203
cg11199713	-0.199021	-3.57574	0.000401468	0.04173	-0.0823998
cg01170099	-0.151154	-3.57545	0.000401883	0.0417467	-0.0833012
cg26702929	-0.512214	-3.57617	0.000402321	0.0417467	-0.0837412
cg26967619	-0.460378	-3.57518	0.000402294	0.0417467	-0.0841907
cg01263386	-0.542898	-3.57549	0.000403409	0.0418116	-0.0860648
cg25348776	-0.491776	-3.57453	0.00040325	0.0418116	-0.0862573
cg14249348	-0.613009	-3.57426	0.000405023	0.0419548	-0.0896154
cg21246783	-0.271282	-3.57358	0.000406817	0.0420554	-0.0932017
cg02978421	-0.340643	-3.57227	0.000406614	0.0420554	-0.0934938
cg17561241	-0.480354	-3.57262	0.000406748	0.0420554	-0.0935614
cg01504555	-0.586237	-3.57205	0.000407005	0.0420554	-0.0943135
cg04771433	-0.401977	-3.57191	0.000407157	0.0420554	-0.0946568
cg17803175	-0.255369	-3.57106	0.000408434	0.0421632	-0.0973842
cg03709938	-0.298396	-3.57048	0.000409298	0.0422282	-0.0992245
cg08161947	-0.0924341	-3.56981	0.00041031	0.0423085	-0.101375
cg02583271	-0.0683901	-3.56938	0.000410963	0.0423517	-0.10276
cg16271017	-0.325183	-3.57042	0.000411905	0.0424022	-0.103914
cg09550323	-0.154254	-3.56874	0.000411922	0.0424022	-0.104792
cg02179341	-0.272136	-3.56765	0.000413584	0.0425087	-0.108297
cg10195295	-0.0944714	-3.56761	0.000413632	0.0425087	-0.108399
cg19671533	-0.308687	-3.5676	0.000413663	0.0425087	-0.108463
cg03080147	-0.330377	-3.56713	0.000414372	0.0425406	-0.109956
cg09102714	0.195086	3.56741	0.000414661	0.0425406	-0.110326
cg02226194	-0.303007	-3.56715	0.000414679	0.0425406	-0.110485
cg12055914	-0.0667902	-3.56616	0.000415853	0.0426369	-0.113063
cg26994227	-0.133548	-3.56583	0.00041635	0.0426535	-0.114103
cg02498207	-0.235415	-3.56606	0.000416675	0.0426535	-0.114558
cg06878866	-0.0658713	-3.56547	0.000416896	0.0426535	-0.115243
cg19486482	-0.138123	-3.56615	0.000417195	0.0426535	-0.11543
cg07968770	-0.484489	-3.5653	0.000417184	0.0426535	-0.115837
cg02351179	0.408518	3.56645	0.000417606	0.0426713	-0.115995
cg01718742	-0.345623	-3.56541	0.000419122	0.0427532	-0.119179
cg06128448	-0.568648	-3.56419	0.000418858	0.0427532	-0.119332
cg13843771	-0.119412	-3.5639	0.000419312	0.0427532	-0.120275
cg17543296	-0.396202	-3.5637	0.000419614	0.0427532	-0.120902
cg08300343	-0.0571981	-3.56362	0.000419736	0.0427532	-0.121156
cg24417499	-0.402419	-3.56301	0.000420682	0.0427532	-0.123116
cg19822309	-0.365822	-3.56292	0.000420821	0.0427532	-0.123403
cg12530665	-0.26256	-3.56276	0.000421063	0.0427532	-0.123903
cg21117678	-0.100662	-3.56275	0.000421078	0.0427532	-0.123936
cg02520768	0.402017	3.56349	0.000421458	0.0427532	-0.124225
cg05975884	-0.0955126	-3.5626	0.000421317	0.0427532	-0.12443
cg21159778	-0.554099	-3.56286	0.000421453	0.0427532	-0.124534
cg25959527	-0.136395	-3.56249	0.000421482	0.0427532	-0.12477
cg15091123	-0.163857	-3.562	0.000422252	0.042802	-0.126359
cg09147131	-0.541609	-3.56166	0.000422769	0.042802	-0.127424
cg20284773	-0.109882	-3.56159	0.000422877	0.042802	-0.127648
cg08551725	-0.552127	-3.56156	0.000422932	0.042802	-0.127761
cg00171421	-0.449328	-3.56136	0.000423281	0.042802	-0.128466
cg20463292	-0.295318	-3.56115	0.000423566	0.042802	-0.129065
cg07124642	-0.211385	-3.56106	0.000423695	0.042802	-0.12933
cg24717875	-0.132427	-3.56108	0.000424159	0.042802	-0.130126
cg18681352	-0.347814	-3.56072	0.000424234	0.042802	-0.130437
cg18199554	-0.397187	-3.56066	0.000424504	0.042802	-0.130933
cg21941105	-0.156352	-3.5605	0.000424568	0.042802	-0.131122
cg17825572	-0.496162	-3.56014	0.00042514	0.0428358	-0.132294
cg22587602	-0.401958	-3.56124	0.000425798	0.042843	-0.132868
cg16265717	-0.349246	-3.55966	0.000425886	0.042843	-0.133821
cg00910168	-0.278409	-3.55962	0.000425943	0.042843	-0.133938
cg01717446	-0.402485	-3.55981	0.000426159	0.042843	-0.134211
cg00339300	-0.657126	-3.55958	0.000426681	0.0428716	-0.135225
cg00748373	-0.527753	-3.55959	0.000427246	0.0428807	-0.136192
cg17927917	-0.513396	-3.55882	0.000427203	0.0428807	-0.136509
cg23504092	-0.404525	-3.55935	0.000427889	0.0428996	-0.137412
cg00079785	-0.216785	-3.55836	0.000427909	0.0428996	-0.137947
cg00031340	-0.0762229	-3.55718	0.000429774	0.0430627	-0.141734
cg20025656	-0.306868	-3.5567	0.000430534	0.0431149	-0.14327
cg08074621	-0.657044	-3.55684	0.00043106	0.0431437	-0.144091
cg00672507	-0.446587	-3.55599	0.000431641	0.0431779	-0.145506
cg04742047	-0.127099	-3.55568	0.000432144	0.0432043	-0.14652
cg17080504	0.436799	3.55596	0.000432851	0.0432511	-0.147573
cg16140432	-0.487442	-3.55624	0.000433236	0.0432657	-0.148079
cg26333652	-0.534011	-3.55425	0.000434409	0.0433589	-0.151072
cg23286646	-0.708458	-3.55465	0.000435038	0.0433735	-0.151928
cg12220178	-0.0492397	-3.55371	0.000435262	0.0433735	-0.15278
cg06526872	-0.418707	-3.5537	0.000435276	0.0433735	-0.152806
cg19594305	-0.336725	-3.55476	0.000435724	0.0433943	-0.153022
cg10155853	-0.405032	-3.55326	0.000435992	0.0433971	-0.154238
cg13033898	-0.424611	-3.55284	0.000436654	0.0434353	-0.155559
cg17304336	-0.481009	-3.55266	0.00043694	0.0434353	-0.156128
cg11397854	-0.443904	-3.55229	0.000437532	0.0434353	-0.157308
cg01462727	-0.278388	-3.55226	0.000437576	0.0434353	-0.157395
cg07663789	-0.414577	-3.5523	0.000437658	0.0434353	-0.157515
cg14586939	-0.545626	-3.55211	0.000437819	0.0434353	-0.157877
cg03910652	-0.708917	-3.55258	0.000438504	0.0434557	-0.158783
cg25251621	-0.0923059	-3.55175	0.000438403	0.0434557	-0.159038
cg25192419	-0.421047	-3.55255	0.000439094	0.0434903	-0.159784
cg15325658	-0.222369	-3.55115	0.00043937	0.0434938	-0.160956
cg06613012	-0.0712032	-3.55076	0.00043999	0.0435313	-0.162184
cg02189785	-0.30885	-3.54992	0.000441348	0.0435869	-0.164866
cg02871614	-0.538792	-3.54991	0.000441362	0.0435869	-0.164894
cg20955836	-0.420101	-3.54985	0.000441452	0.0435869	-0.165071
cg00328720	-0.318444	-3.54981	0.000441516	0.0435869	-0.165197
cg21427300	-0.373999	-3.5504	0.000442269	0.0436154	-0.166146
cg23553119	-0.447268	-3.5498	0.000442288	0.0436154	-0.166483
cg15305564	-0.612238	-3.54927	0.000442756	0.0436294	-0.167523
cg18415687	-0.245757	-3.54969	0.000442912	0.0436294	-0.167568
cg02959637	-0.526853	-3.54882	0.000443384	0.0436344	-0.168787
cg24234141	-0.367863	-3.54862	0.000443446	0.0436344	-0.168993
cg00061769	-0.105682	-3.54832	0.000444674	0.0436995	-0.17117
cg20481816	-0.0624965	-3.54771	0.00044493	0.0436995	-0.171902
cg19236794	-0.491629	-3.54768	0.000445009	0.0436995	-0.172046
cg10065209	-0.427279	-3.54788	0.000445279	0.0436995	-0.172387
cg01883159	-0.522051	-3.54741	0.000445416	0.0436995	-0.172851
cg02585702	-0.558787	-3.54739	0.000445736	0.0436995	-0.173389
cg21164232	-0.507297	-3.54717	0.000445799	0.0436995	-0.1736
cg03604073	-0.527343	-3.54715	0.000446433	0.0437379	-0.174649
cg18101022	-0.317442	-3.54713	0.000447006	0.0437461	-0.175595
cg25437947	-0.150953	-3.54637	0.000447115	0.0437461	-0.176165
cg03145963	-0.415163	-3.54629	0.000447243	0.0437461	-0.176414
cg26104932	-0.518539	-3.54583	0.000447993	0.0437673	-0.177872
cg22942200	-0.417697	-3.54574	0.000448151	0.0437673	-0.178174
cg04711998	0.322643	3.54561	0.000448361	0.0437673	-0.178587
cg24322052	0.251068	3.54547	0.000448583	0.0437673	-0.179018
cg12426092	-0.557679	-3.54571	0.000448671	0.0437673	-0.17904
cg05896042	-0.627558	-3.54496	0.000449462	0.0438208	-0.180707
cg12264333	-0.0809861	-3.54457	0.000450061	0.0438415	-0.181881
cg10432947	-0.290163	-3.54451	0.000450162	0.0438415	-0.182075
cg11153912	-0.398406	-3.54522	0.000451067	0.0438415	-0.183178
cg06795971	-0.586353	-3.54411	0.000451169	0.0438415	-0.183911
cg00677574	-0.528694	-3.5439	0.000451164	0.0438415	-0.18401
cg01230929	-0.0894351	-3.54389	0.000451179	0.0438415	-0.184039
cg24105933	-0.095028	-3.54366	0.000451556	0.0438415	-0.184765
cg26448489	-0.520749	-3.54352	0.000451794	0.0438415	-0.185225
cg15694989	0.321004	3.54348	0.000451856	0.0438415	-0.185344
cg10273135	-0.39724	-3.54307	0.000452526	0.0438616	-0.186634
cg17449018	-0.0954032	-3.54306	0.000452549	0.0438616	-0.186678
cg18020679	-0.103595	-3.54266	0.000453219	0.043903	-0.187965
cg20661893	-0.296456	-3.54216	0.000454038	0.0439587	-0.189535
cg13993274	-0.391503	-3.54142	0.000455264	0.0440325	-0.191882
cg26187342	-0.151376	-3.54136	0.000455373	0.0440325	-0.192091
cg03917423	-0.377607	-3.54113	0.000455749	0.0440325	-0.19281
cg00590851	-0.636182	-3.54119	0.000455774	0.0440325	-0.192819
cg26558485	-0.544324	-3.54092	0.000456101	0.0440406	-0.193481
cg24972080	-0.0764531	-3.54044	0.000456903	0.0440771	-0.19501
cg26548288	-0.537183	-3.5404	0.000456967	0.0440771	-0.195131
cg12497914	-0.497077	-3.54026	0.000458259	0.0441439	-0.197265
cg22381955	-0.176104	-3.53967	0.000458187	0.0441439	-0.197452
cg24203851	-0.106177	-3.53945	0.000458557	0.0441439	-0.198154
cg16869108	-0.2178	-3.53929	0.000458822	0.0441439	-0.198656
cg19305111	-0.605943	-3.53935	0.00045888	0.0441439	-0.198717
cg26396086	-0.167028	-3.53893	0.000459421	0.0441576	-0.199791
cg14573810	-0.29258	-3.53888	0.000459512	0.0441576	-0.199964
cg21569090	-0.0935732	-3.53787	0.00046127	0.044303	-0.203264
cg02709205	-0.664559	-3.53798	0.000461537	0.0443051	-0.203634
cg24693287	-0.556035	-3.53727	0.000462551	0.0443553	-0.205595
cg05520940	-0.287445	-3.53708	0.000462534	0.0443553	-0.205668
cg20690774	-0.364178	-3.53686	0.000462905	0.0443658	-0.206365
cg10783870	-0.256208	-3.53669	0.000463429	0.0443686	-0.207278
cg13518195	-0.480335	-3.53649	0.000463526	0.0443686	-0.207532
cg23074119	-0.0843895	-3.53641	0.000463672	0.0443686	-0.207804
cg12395929	-0.605438	-3.53604	0.000464606	0.0443872	-0.209463
cg13071386	-0.395057	-3.53617	0.000464762	0.0443872	-0.20964
cg27302963	-0.412675	-3.53544	0.000465305	0.0443872	-0.210863
cg26394619	-0.169282	-3.53536	0.000465444	0.0443872	-0.211124
cg02919572	-0.445121	-3.53532	0.000465521	0.0443872	-0.211267
cg12864853	-0.353238	-3.53525	0.000465633	0.0443872	-0.211477
cg11256152	-0.258561	-3.53518	0.000465757	0.0443872	-0.211709
cg14371123	-0.319465	-3.53513	0.00046583	0.0443872	-0.211846
cg11657808	-0.333523	-3.53554	0.000466419	0.0443965	-0.212557
cg09904383	-0.670857	-3.53508	0.000466272	0.0443965	-0.212566
cg22388948	-0.552452	-3.53432	0.000467459	0.0444721	-0.214811
cg12602126	-0.108089	-3.53375	0.000468183	0.0445175	-0.216228
cg01508023	-0.53473	-3.5344	0.000469092	0.0445805	-0.21731
cg07170231	-0.0800646	-3.53239	0.000470511	0.0446919	-0.220543
cg21352959	-0.189884	-3.53172	0.000471659	0.0447759	-0.222663
cg19675778	-0.371928	-3.53162	0.000472162	0.0447759	-0.22349
cg09920557	-0.463329	-3.53143	0.000472153	0.0447759	-0.223575
cg11707352	-0.25997	-3.53138	0.000472458	0.0447759	-0.224071
cg23340875	-0.344732	-3.53115	0.000472634	0.0447759	-0.22446
cg00590081	-0.208155	-3.53187	0.000472931	0.0447805	-0.224547
cg05374623	-0.102338	-3.53072	0.000473376	0.0447992	-0.225824
cg00339556	-0.481134	-3.53152	0.000474379	0.0448706	-0.226959
cg12280050	0.388787	3.53089	0.00047519	0.0449202	-0.228527
cg19209225	-0.649483	-3.52966	0.000475399	0.0449202	-0.229478
cg25726664	-0.685271	-3.52932	0.000475804	0.0449349	-0.230274
cg15218775	-0.232427	-3.52924	0.000476073	0.0449362	-0.230726
cg16216537	-0.377471	-3.52902	0.000476315	0.0449362	-0.231209
cg04632671	-0.496644	-3.52931	0.000477062	0.0449832	-0.232205
cg05825523	-0.294473	-3.52808	0.000477961	0.0450445	-0.234209
cg08434594	-0.0835982	-3.52783	0.000478384	0.0450601	-0.234978
cg02731193	-0.114452	-3.52769	0.000478626	0.0450601	-0.235417
cg09107372	-0.26226	-3.52653	0.000480648	0.0452047	-0.239084
cg04040095	0.274444	3.52653	0.000480662	0.0452047	-0.23911
cg09150064	-0.464604	-3.52631	0.000481032	0.0452093	-0.23978
cg04347356	-0.182965	-3.52621	0.00048121	0.0452093	-0.240101
cg17590523	-0.345705	-3.52601	0.000481563	0.0452189	-0.240739
cg19622755	-0.549406	-3.52592	0.000482067	0.0452427	-0.241545
cg02079931	0.401208	3.52526	0.000482879	0.045286	-0.243111
cg04210100	-0.39848	-3.52518	0.000483029	0.045286	-0.243382
cg08805497	-0.383496	-3.52611	0.000483531	0.0452861	-0.243659
cg11369026	-0.356133	-3.52508	0.000483394	0.0452861	-0.243983
cg11628574	-0.127316	-3.52445	0.000484313	0.0453358	-0.24569
cg15136410	-0.396899	-3.52348	0.000486018	0.045422	-0.248748
cg07473175	-0.547016	-3.52336	0.000486253	0.045422	-0.249163
cg17967728	-0.0725728	-3.5233	0.000486343	0.045422	-0.249329
cg21607501	-0.167692	-3.52326	0.000486405	0.045422	-0.24944
cg11595059	-0.339508	-3.52299	0.000486888	0.045422	-0.250302
cg13238350	-0.543022	-3.52294	0.000486972	0.045422	-0.250453
cg09339159	-0.679478	-3.52313	0.000487143	0.045422	-0.250611
cg24862668	-0.37772	-3.5231	0.000487308	0.045422	-0.250871
cg05200037	-0.388826	-3.52264	0.000487495	0.045422	-0.251386
cg06881898	-0.511463	-3.52243	0.000487877	0.0454342	-0.252068
cg09605317	-0.449885	-3.52197	0.000488692	0.0454756	-0.253518
cg19978669	-0.626035	-3.52176	0.000489067	0.0454756	-0.254186
cg12820191	-0.075957	-3.52175	0.000489077	0.0454756	-0.254204
cg09835085	-0.427311	-3.52135	0.000489796	0.045502	-0.255481
cg00055848	-0.311851	-3.52131	0.000489864	0.045502	-0.255602
cg12762029	-0.452368	-3.52111	0.000490225	0.0455043	-0.256243
cg01647632	-0.263338	-3.5205	0.000491316	0.0455043	-0.258176
cg08366446	-0.463826	-3.52128	0.000491876	0.0455043	-0.258599
cg10378364	-0.413351	-3.5211	0.000492224	0.0455043	-0.259207
cg19919303	-0.510786	-3.52016	0.000491926	0.0455043	-0.259254
cg09549240	-0.657546	-3.52037	0.000492084	0.0455043	-0.259379
cg10257870	-0.412035	-3.52	0.000492207	0.0455043	-0.259752
cg18362448	-0.398097	-3.51987	0.00049243	0.0455043	-0.260145
cg03762694	-0.578809	-3.51982	0.000492728	0.0455043	-0.26061
cg01971547	-0.584341	-3.5197	0.000492742	0.0455043	-0.260695
cg08627604	-0.0587913	-3.51968	0.000492782	0.0455043	-0.260766
cg12940337	-0.271629	-3.51961	0.000493028	0.0455043	-0.261165
cg04858553	-0.353086	-3.51946	0.000493162	0.0455043	-0.261437
cg24149904	-0.243349	-3.51918	0.000493674	0.0455239	-0.262339
cg19168676	-0.0987281	-3.51903	0.000493941	0.0455239	-0.26281
cg20872937	-0.444345	-3.52018	0.000494611	0.0455239	-0.2632
cg16658130	-0.525902	-3.51996	0.000494767	0.0455239	-0.263542
cg05289892	-0.649841	-3.51872	0.000494503	0.0455239	-0.263798
cg07932290	-0.414813	-3.5185	0.000494885	0.0455239	-0.264469
cg27372162	-0.505278	-3.51836	0.00049517	0.045527	-0.264963
cg09444255	-0.177582	-3.51806	0.000495675	0.0455502	-0.265857
cg07173973	-0.0746798	-3.51719	0.000497254	0.045672	-0.268621
cg11660879	-0.47801	-3.51729	0.000498243	0.0457164	-0.270015
cg11122148	-0.190894	-3.51674	0.000498067	0.0457164	-0.270042
cg04564980	-0.541683	-3.51616	0.000499593	0.045817	-0.272567
cg11490941	-0.433995	-3.51567	0.000500002	0.0458313	-0.273414
cg22140446	-0.34799	-3.51551	0.000500298	0.0458336	-0.273928
cg16521917	-0.494669	-3.51626	0.000501194	0.0458336	-0.274841
cg00633473	-0.399263	-3.51521	0.000500837	0.0458336	-0.274864
cg16482324	-0.0908176	-3.51496	0.00050129	0.0458336	-0.27565
cg15118665	-0.463402	-3.51492	0.000501495	0.0458336	-0.275967
cg26741686	-0.366301	-3.51482	0.000501548	0.0458336	-0.276098
cg15316660	-0.491106	-3.51453	0.000502069	0.0458398	-0.277001
cg15472403	-0.222948	-3.515	0.000502639	0.0458398	-0.277584
cg04091063	-0.390919	-3.51415	0.000502765	0.0458398	-0.278205
cg27522780	-0.448172	-3.51411	0.000502846	0.0458398	-0.278345
cg05116382	-0.303934	-3.51406	0.000502923	0.0458398	-0.278477
cg15264052	-0.0725144	-3.51395	0.000503138	0.0458398	-0.27885
cg04079248	-0.56248	-3.5141	0.000503476	0.0458475	-0.27926
cg21191737	-0.413467	-3.51279	0.000505247	0.0459073	-0.282486
cg09900242	-0.497229	-3.51353	0.00050556	0.0459073	-0.282554
cg11503359	-0.0603672	-3.5126	0.000505606	0.0459073	-0.283104
cg16559260	-0.10558	-3.51252	0.000505757	0.0459073	-0.283363
cg06508582	-0.0511883	-3.51252	0.000505757	0.0459073	-0.283364
cg09938462	-0.561468	-3.51266	0.000505877	0.0459073	-0.283459
cg14643520	-0.111285	-3.51258	0.000505978	0.0459073	-0.283646
cg27467383	-0.366523	-3.51229	0.000506164	0.0459073	-0.284063
cg06528150	-0.129725	-3.51211	0.000506494	0.0459141	-0.284629
cg09225230	-0.309962	-3.51286	0.000507436	0.0459453	-0.28559
cg26022073	-0.490446	-3.51182	0.000507284	0.0459453	-0.285913
cg21485895	-0.714981	-3.51216	0.0005076	0.0459453	-0.286191
cg16631544	-0.0712929	-3.51112	0.000508329	0.0459883	-0.287773
[truncated: 178,760 more rows]

## Sheet: Significant DV (GII vs GIII)
Significant Differential Variant CpG Sites Input to WGCNA: Grade II vs. Grade III comparison
Illumina Probe ID	logFC	t	P.Value	adj.P.Val	B
cg13895867	-0.835005	-6.61433	1.53916e-10	2.78216e-05	13.1406
cg25177452	-0.592693	-6.15377	2.19339e-09	0.000163786	10.7376
cg05514401	-0.459304	-6.11571	2.71832e-09	0.000163786	10.5438
cg26990587	-0.723131	-5.92869	7.91854e-09	0.000357835	9.57877
cg07640648	-0.793599	-5.84316	1.24501e-08	0.000450091	9.17033
cg14387532	-0.904982	-5.76334	1.89386e-08	0.00057055	8.79188
cg22178761	-0.610697	-5.6535	3.40659e-08	0.000605338	8.26281
cg14944647	-0.65997	-5.65593	3.41794e-08	0.000605338	8.26017
cg10435706	-0.475342	-5.6497	3.47604e-08	0.000605338	8.24463
cg18488430	-0.695716	-5.64747	3.59353e-08	0.000605338	8.21516
cg19517718	-0.784216	-5.62902	3.87826e-08	0.000605338	8.14601
cg21860629	-0.551216	-5.62684	4.01867e-08	0.000605338	8.11453
cg16700392	0.618642	5.58376	4.94589e-08	0.0006877	7.92715
cg15714599	-0.812652	-5.55245	5.9489e-08	0.000768079	7.76145
cg25310555	-0.441335	-5.52728	6.61717e-08	0.000797404	7.665
cg04249142	-0.563817	-5.51265	7.14088e-08	0.000806732	7.59646
cg18261223	-0.457475	-5.42256	1.13955e-07	0.00121166	7.17609
cg24890043	-0.704676	-5.38916	1.37795e-07	0.00138375	7.00589
cg22243662	-0.671296	-5.29841	2.14411e-07	0.00203982	6.60805
cg05488770	-0.356851	-5.26069	2.58953e-07	0.00215068	6.43852
cg06133110	-0.751633	-5.25856	2.61593e-07	0.00215068	6.42939
cg23026864	-0.70805	-5.25002	2.73032e-07	0.00215068	6.39097
cg09682796	-0.789367	-5.24069	2.8736e-07	0.00215068	6.34521
cg08167047	-0.775264	-5.23706	2.91329e-07	0.00215068	6.33274
cg12486537	0.621344	5.23033	3.07511e-07	0.00215068	6.28495
cg11862731	-0.502089	-5.22723	3.09351e-07	0.00215068	6.27926
cg15676015	-1.08856	-5.21678	3.2567e-07	0.00218028	6.23309
cg22986178	0.628815	5.20639	3.43891e-07	0.00222004	6.18435
cg17824401	-0.648172	-5.18619	3.75334e-07	0.00233947	6.10536
cg20804191	-0.560791	-5.15799	4.31554e-07	0.00255607	5.98015
cg19466178	-0.914442	-5.1512	4.46266e-07	0.00255607	5.95009
cg04089426	-0.867943	-5.14917	4.52507e-07	0.00255607	5.93778
cg03535439	-0.104212	-5.12358	5.11297e-07	0.00280064	5.82809
cg00068622	-0.479348	-5.08674	6.13851e-07	0.00315705	5.66432
cg25940946	-0.874006	-5.08408	6.22638e-07	0.00315705	5.65163
cg20969896	-0.843947	-5.07973	6.33783e-07	0.00315705	5.63558
cg26413355	-0.440236	-5.07295	6.55104e-07	0.00315705	5.60593
cg00860640	-0.157002	-5.07027	6.63694e-07	0.00315705	5.59425
cg25604326	-0.778152	-5.03905	7.74521e-07	0.00332361	5.45601
cg27277463	-0.609754	-5.03761	7.83481e-07	0.00332361	5.4459
cg07544244	-0.842869	-5.03515	7.88795e-07	0.00332361	5.43962
cg19472078	0.5346	5.03084	8.03858e-07	0.00332361	5.42259
cg08572611	-0.614029	-5.03	8.19514e-07	0.00332361	5.40598
cg27510182	-0.522296	-5.02962	8.25276e-07	0.00332361	5.39994
cg24362923	-0.633065	-5.02487	8.27417e-07	0.00332361	5.39672
cg13624528	-0.461957	-5.01399	8.72131e-07	0.00332746	5.34958
cg19052355	-0.649408	-5.0147	8.8358e-07	0.00332746	5.33864
cg07635623	-0.923409	-5.0084	9.01914e-07	0.00332746	5.31981
cg12869912	-0.850552	-5.00665	9.07155e-07	0.00332746	5.3145
cg21851351	-0.599124	-4.99081	9.90633e-07	0.00332746	5.23621
cg06522054	-0.427981	-4.98612	9.97542e-07	0.00332746	5.22928
cg13459487	-0.136337	-4.98477	1.00403e-06	0.00332746	5.22347
cg10541517	-0.623067	-4.97975	1.03811e-06	0.00332746	5.19402
cg17365504	-0.843826	-4.97562	1.05414e-06	0.00332746	5.18009
cg26246387	-0.998417	-4.97475	1.05864e-06	0.00332746	5.17628
cg17227967	-0.798289	-4.97372	1.05878e-06	0.00332746	5.17594
cg24696715	-0.365989	-4.97216	1.06671e-06	0.00332746	5.16926
cg02105519	-0.633778	-4.97372	1.06768e-06	0.00332746	5.16883
cg17648210	-0.463742	-4.96511	1.10713e-06	0.00334042	5.13613
cg21068480	-0.361055	-4.96409	1.1088e-06	0.00334042	5.13462
cg16482474	0.659468	4.95507	1.17607e-06	0.00348499	5.08265
cg02950886	-0.594788	-4.94445	1.21806e-06	0.0035512	5.05051
cg14553243	-0.64735	-4.94045	1.24158e-06	0.0035623	5.0334
cg18647259	-0.810793	-4.93324	1.29673e-06	0.00366241	4.99495
cg17340655	-0.206279	-4.92445	1.34002e-06	0.00372646	4.96513
cg15975217	-0.702653	-4.92077	1.37161e-06	0.00373708	4.94457
cg09025960	-0.827752	-4.91749	1.38519e-06	0.00373708	4.93548
cg07873178	-0.862901	-4.90719	1.46386e-06	0.00389124	4.88637
cg07031551	-0.614786	-4.88877	1.58742e-06	0.00415853	4.81359
cg03934392	-0.595571	-4.88153	1.64276e-06	0.00424202	4.78295
cg18843373	-0.150527	-4.87199	1.7185e-06	0.00437512	4.74264
cg10102242	-0.754581	-4.86886	1.74817e-06	0.00438884	4.72746
cg17620121	-0.842497	-4.86425	1.78582e-06	0.00442195	4.70839
cg10774636	-0.827127	-4.83941	2.00341e-06	0.00482047	4.60552
cg15119377	-0.788891	-4.83962	2.00517e-06	0.00482047	4.60484
cg14426001	-0.634828	-4.83695	2.02677e-06	0.00482047	4.59516
cg07701018	-0.786881	-4.83105	2.09114e-06	0.00490849	4.56741
cg24550112	-0.515812	-4.82755	2.11809e-06	0.00490849	4.55578
cg12486287	-0.465259	-4.81852	2.20961e-06	0.00503331	4.51798
cg06251289	-0.70126	-4.81722	2.22764e-06	0.00503331	4.51083
cg27205904	-0.683953	-4.80111	2.40536e-06	0.00536776	4.44234
cg03725761	-0.446245	-4.78938	2.54663e-06	0.00556191	4.3915
cg00879447	-0.353903	-4.79062	2.55391e-06	0.00556191	4.38942
cg06791321	-0.354761	-4.78274	2.61122e-06	0.00558369	4.36881
cg00102996	-0.409409	-4.78208	2.62568e-06	0.00558369	4.36401
cg12790874	-0.7204	-4.77348	2.72599e-06	0.00572958	4.3304
cg05500074	-0.378054	-4.77016	2.76841e-06	0.00575187	4.31661
cg03728046	-0.710463	-4.761	2.89135e-06	0.00587706	4.27787
cg15201417	0.711321	4.76335	2.89566e-06	0.00587706	4.27723
cg05933857	-0.500096	-4.75512	2.96835e-06	0.00587706	4.25435
cg22868282	-0.673432	-4.75499	2.97014e-06	0.00587706	4.25381
cg15826437	-0.973038	-4.7542	2.99124e-06	0.00587706	4.24769
cg14395897	-0.339063	-4.75112	3.02384e-06	0.00587724	4.23782
cg10077401	-0.466585	-4.74404	3.16638e-06	0.00589263	4.19746
cg23953697	-0.653514	-4.74129	3.18601e-06	0.00589263	4.19157
cg13724160	-0.441728	-4.741	3.21709e-06	0.00589263	4.18338
cg13660664	0.57568	4.73779	3.21607e-06	0.00589263	4.1828
cg18513970	-0.731009	-4.7345	3.27302e-06	0.00589263	4.16727
cg16719517	-0.809719	-4.73342	3.28161e-06	0.00589263	4.1648
cg02794784	-0.413275	-4.73276	3.29161e-06	0.00589263	4.16208
cg17976576	-0.880751	-4.73318	3.29256e-06	0.00589263	4.16195
cg00460268	-0.412354	-4.72898	3.34954e-06	0.00589643	4.14651
cg26111030	-0.907458	-4.72897	3.35992e-06	0.00589643	4.14393
cg19403653	-0.431177	-4.72563	3.43247e-06	0.00596583	4.12521
cg23291305	-0.578931	-4.71489	3.60988e-06	0.00621442	4.0803
cg08135278	-0.877062	-4.70679	3.70965e-06	0.00626711	4.0554
cg26355004	0.462554	4.70627	3.72791e-06	0.00626711	4.05117
cg10297971	-0.0653192	-4.70476	3.7445e-06	0.00626711	4.04706
cg14903685	-0.362893	-4.70033	3.82134e-06	0.00628659	4.02894
cg19553869	0.642818	4.70202	3.82569e-06	0.00628659	4.02844
cg10094616	-0.621733	-4.69738	3.90242e-06	0.00633937	4.01065
cg16557944	0.385874	4.69427	3.94323e-06	0.00633937	4.00114
cg19902394	0.505887	4.69525	3.96303e-06	0.00633937	3.99724
cg09871079	-0.763233	-4.68402	4.11801e-06	0.00633956	3.96225
cg23952189	-0.820792	-4.68246	4.16159e-06	0.00633956	3.95306
cg20885179	-0.759741	-4.68218	4.16157e-06	0.00633956	3.95299
cg04885832	-0.772699	-4.6812	4.17343e-06	0.00633956	3.95035
cg14367396	-0.160966	-4.68108	4.17364e-06	0.00633956	3.95028
cg27638196	-0.552352	-4.68087	4.17778e-06	0.00633956	3.9494
cg20718727	-0.806696	-4.67958	4.20865e-06	0.00633956	3.94292
cg10174836	-0.688603	-4.67646	4.26283e-06	0.00636811	3.93142
cg07768169	0.468701	4.67209	4.34867e-06	0.00644309	3.91364
cg24638203	-0.734823	-4.66853	4.43427e-06	0.00647362	3.89646
cg23569180	-0.556763	-4.66697	4.45166e-06	0.00647362	3.89277
cg09908474	0.558367	4.66851	4.47672e-06	0.00647362	3.88853
cg09084829	-0.398705	-4.65919	4.65679e-06	0.00661885	3.85319
cg14306956	-0.333164	-4.65773	4.66373e-06	0.00661885	3.85155
cg26584528	-0.661438	-4.65325	4.73884e-06	0.00661885	3.83704
cg18735402	-0.660719	-4.65256	4.75371e-06	0.00661885	3.83424
cg04866162	-0.813479	-4.65117	4.79724e-06	0.00661885	3.82629
cg22349573	-0.457869	-4.64956	4.81898e-06	0.00661885	3.82209
cg03733196	-0.942756	-4.64943	4.83347e-06	0.00661885	3.81956
cg17918326	-0.545186	-4.647	4.92311e-06	0.00669092	3.80363
cg13860849	-0.467454	-4.64161	4.99648e-06	0.00670562	3.78985
cg10734526	-0.459599	-4.6413	5.04856e-06	0.00670562	3.78116
cg25580076	-0.418789	-4.63942	5.04633e-06	0.00670562	3.781
cg05810949	0.521859	4.63971	5.08232e-06	0.00670562	3.77518
cg20129082	-0.624675	-4.63482	5.15287e-06	0.00674944	3.76238
cg04784471	-0.893292	-4.63205	5.21859e-06	0.00678356	3.75109
cg16521454	-0.603989	-4.62901	5.29041e-06	0.00678356	3.7389
cg19359398	-0.701159	-4.63159	5.30189e-06	0.00678356	3.73783
cg06051961	0.327415	4.62737	5.37338e-06	0.00678356	3.72554
cg04475027	-0.592775	-4.62552	5.43926e-06	0.00678356	3.71492
cg26448681	0.482048	4.6212	5.54255e-06	0.00678356	3.69811
cg17027046	-0.193151	-4.61846	5.5492e-06	0.00678356	3.69635
cg23731030	-0.736856	-4.61845	5.55036e-06	0.00678356	3.69617
cg11343289	-0.625508	-4.61835	5.55194e-06	0.00678356	3.69591
cg16065186	-0.698861	-4.61879	5.5542e-06	0.00678356	3.69569
cg09132913	0.389962	4.61921	5.61021e-06	0.00678787	3.6875
cg18449062	-0.356192	-4.61506	5.63527e-06	0.00678787	3.68263
cg02004641	-0.49177	-4.61466	5.67039e-06	0.00678787	3.67737
cg25291355	-0.544718	-4.61125	5.75596e-06	0.00684497	3.664
cg20770339	-0.411931	-4.60473	5.96684e-06	0.00699344	3.63236
cg11445760	-0.0750706	-4.60254	5.9631e-06	0.00699344	3.63226
cg02349096	-0.696342	-4.60003	6.03095e-06	0.00699344	3.62218
cg02433278	-0.777312	-4.60005	6.03667e-06	0.00699344	3.6214
cg12045337	-0.782702	-4.59845	6.07431e-06	0.00699344	3.6158
cg27045062	-0.66527	-4.59758	6.11294e-06	0.00699344	3.6103
cg16005559	-0.599655	-4.59531	6.16088e-06	0.00700395	3.60319
cg11953272	0.378333	4.59522	6.23247e-06	0.00701514	3.59362
cg13298841	-0.345366	-4.59116	6.27703e-06	0.00701514	3.58656
cg10192713	-0.428075	-4.58898	6.33896e-06	0.00701514	3.57781
cg11270070	-0.775708	-4.58921	6.35637e-06	0.00701514	3.57561
cg13121428	-0.53072	-4.58808	6.36477e-06	0.00701514	3.57419
cg00510447	-0.547958	-4.58302	6.5112e-06	0.00713303	3.55394
cg09297468	-0.42183	-4.58048	6.61283e-06	0.00719607	3.54041
cg09477407	-0.664947	-4.57886	6.64961e-06	0.00719607	3.53536
cg02863489	-0.6314	-4.57734	6.68817e-06	0.00719607	3.53014
cg03854262	-0.613794	-4.57108	6.87012e-06	0.00734537	3.50616
cg01686920	-0.391492	-4.57211	6.9082e-06	0.00734537	3.5019
cg09232440	-0.753772	-4.56753	6.99093e-06	0.00735869	3.49074
cg09093388	-0.793238	-4.56585	7.03303e-06	0.00735869	3.48529
cg20670302	-0.341055	-4.56795	7.06156e-06	0.00735869	3.48257
cg21652344	0.625332	4.56529	7.08357e-06	0.00735869	3.47922
cg03888579	-0.753069	-4.56231	7.1528e-06	0.00737173	3.47032
cg02059034	-0.394623	-4.56131	7.17768e-06	0.00737173	3.46717
cg13024709	0.588687	4.55298	7.48212e-06	0.0076386	3.43047
cg09227138	-0.516903	-4.55123	7.55043e-06	0.0076386	3.42246
cg02125316	-0.726362	-4.55045	7.60115e-06	0.0076386	3.41672
cg22778981	-0.771908	-4.54843	7.61312e-06	0.0076386	3.41482
cg23086161	-0.515865	-4.54445	7.80928e-06	0.0076386	3.39269
cg05200540	-0.591275	-4.54161	7.83882e-06	0.0076386	3.38874
cg00875805	-0.765678	-4.54199	7.85869e-06	0.0076386	3.38677
cg08448701	-0.698569	-4.54266	7.87358e-06	0.0076386	3.38541
cg04935121	-0.6756	-4.54058	7.88241e-06	0.0076386	3.38386
cg10349065	-0.301996	-4.54288	7.88975e-06	0.0076386	3.38378
cg08818610	-0.678278	-4.5398	7.90237e-06	0.0076386	3.38155
cg24783211	-0.869218	-4.53828	7.99784e-06	0.00764907	3.37121
cg06088032	-0.675883	-4.53744	7.99552e-06	0.00764907	3.3712
cg06880365	-0.243068	-4.53378	8.11714e-06	0.0077223	3.35769
cg09896346	-0.822041	-4.53275	8.17323e-06	0.00773495	3.35171
cg06109529	-0.181516	-4.52998	8.25597e-06	0.00774846	3.3426
cg14585694	-0.0832019	-4.52951	8.27323e-06	0.00774846	3.34074
cg23056823	-0.903962	-4.52645	8.40992e-06	0.0078187	3.32634
cg10591652	-0.273918	-4.52598	8.44161e-06	0.0078187	3.32311
cg24886267	-0.366134	-4.52712	8.478e-06	0.0078187	3.31992
cg20261366	-0.258973	-4.51857	8.6858e-06	0.00796968	3.29744
cg23916167	-0.31096	-4.51468	8.86219e-06	0.00809046	3.27975
cg24451422	-0.66197	-4.51246	8.93063e-06	0.00810201	3.27275
cg11439475	-0.0788209	-4.51147	8.96448e-06	0.00810201	3.26934
cg01005517	0.430313	4.50896	9.06477e-06	0.0081164	3.25945
cg16570157	-0.698072	-4.50859	9.0797e-06	0.0081164	3.25799
cg25042239	-0.832458	-4.50683	9.15103e-06	0.0081164	3.25102
cg22621867	-0.691741	-4.50602	9.19622e-06	0.0081164	3.24674
cg23817042	-0.356925	-4.50783	9.20492e-06	0.0081164	3.24651
cg23253448	-0.301579	-4.50143	9.37255e-06	0.00821714	3.22975
cg02713162	-0.5715	-4.50053	9.41009e-06	0.00821714	3.22619
cg21714809	-0.713336	-4.49846	9.49688e-06	0.00825306	3.21803
cg07730364	-0.736854	-4.49322	9.72468e-06	0.00839164	3.19698
cg16521443	-0.426521	-4.49254	9.74919e-06	0.00839164	3.19471
cg13824555	-0.343245	-4.49105	9.85783e-06	0.00843562	3.18517
cg13401811	-0.131896	-4.48893	9.90578e-06	0.00843562	3.18054
cg03048084	-0.53776	-4.48815	9.94029e-06	0.00843562	3.17745
cg02974928	-0.649434	-4.48511	1.01131e-05	0.00846854	3.16239
cg26046136	-0.335593	-4.48374	1.01358e-05	0.00846854	3.16013
cg22664296	0.462338	4.48581	1.01665e-05	0.00846854	3.15829
cg02716123	-0.101442	-4.48317	1.01614e-05	0.00846854	3.15789
cg20670075	-0.457932	-4.48068	1.02805e-05	0.00848964	3.14757
cg13094752	-0.411787	-4.48042	1.02858e-05	0.00848964	3.14707
cg23018092	-0.745302	-4.47695	1.04454e-05	0.00855335	3.13338
cg24788771	-0.381575	-4.47666	1.04576e-05	0.00855335	3.13234
cg21558323	0.669236	4.47621	1.06104e-05	0.00855494	3.12032
cg01399264	-0.192018	-4.47332	1.0613e-05	0.00855494	3.11923
cg21642245	-0.350764	-4.4726	1.06467e-05	0.00855494	3.1164
cg12071544	-0.627442	-4.47256	1.06488e-05	0.00855494	3.11623
cg15112775	-0.602861	-4.47122	1.07117e-05	0.00856737	3.111
cg24884572	-0.707521	-4.4729	1.07731e-05	0.00857851	3.10684
cg05632623	-0.221078	-4.47011	1.08477e-05	0.00858445	3.10033
cg27005179	-0.717983	-4.46785	1.08916e-05	0.00858445	3.09632
cg08087034	-0.419078	-4.46674	1.09251e-05	0.00858445	3.09346
cg26146617	-0.883109	-4.46682	1.09705e-05	0.00858445	3.09009
cg02547394	-0.445233	-4.46147	1.1182e-05	0.00868769	3.0728
cg05223720	-0.619408	-4.46351	1.11986e-05	0.00868769	3.07223
cg20631014	-0.475837	-4.45912	1.13178e-05	0.00874263	3.0622
cg09008705	-0.370331	-4.45961	1.13704e-05	0.00874592	3.05856
cg12534466	0.40768	4.45645	1.14394e-05	0.0087528	3.05262
cg07813142	-0.775911	-4.45703	1.14762e-05	0.0087528	3.05018
cg27399414	-0.633669	-4.45381	1.1609e-05	0.00878244	3.03976
cg19035792	-0.582417	-4.45288	1.16122e-05	0.00878244	3.03925
cg08590069	0.364043	4.45062	1.17278e-05	0.00880839	3.03044
cg06188229	-0.537686	-4.44923	1.17996e-05	0.00880839	3.02502
cg00552697	-0.0642406	-4.44804	1.18615e-05	0.00880839	3.02037
cg01662117	-0.537313	-4.44707	1.19188e-05	0.00880839	3.01613
cg17662365	-0.318399	-4.44666	1.19336e-05	0.00880839	3.01498
cg11326255	-0.603125	-4.44603	1.19852e-05	0.00880839	3.01126
cg10493699	-0.441585	-4.44563	1.19876e-05	0.00880839	3.01097
cg24719005	-0.58327	-4.444	1.20737e-05	0.00883568	3.00462
cg18132212	-0.671326	-4.44171	1.22219e-05	0.0089081	2.99393
cg01228339	-0.0720268	-4.43923	1.23289e-05	0.00894719	2.98603
cg00556132	-0.106847	-4.43839	1.23745e-05	0.00894719	2.98275
cg01347682	-0.600325	-4.43292	1.26872e-05	0.00913668	2.96065
cg11364273	-0.841512	-4.43086	1.28304e-05	0.00920267	2.95084
cg19944763	-0.320713	-4.43064	1.28806e-05	0.00920267	2.94758
cg04067139	-0.596103	-4.43097	1.29452e-05	0.00921241	2.94361
cg26251270	0.417193	4.42827	1.30088e-05	0.00922132	2.93876
cg26295057	-0.477035	-4.42077	1.3514e-05	0.00948892	2.9053
cg20336580	-0.0684524	-4.41822	1.35159e-05	0.00948892	2.90437
cg03903991	-0.354544	-4.41924	1.35438e-05	0.00948892	2.90302
cg06177627	-0.672494	-4.41415	1.3778e-05	0.00961578	2.88742
cg06609049	0.341746	4.40917	1.40604e-05	0.0097751	2.86929
cg02617655	-0.821942	-4.40664	1.42402e-05	0.00983691	2.85813
cg24680082	-0.640981	-4.40555	1.42946e-05	0.00983691	2.85468
cg07586272	-0.515592	-4.40699	1.43125e-05	0.00983691	2.85412
cg24488772	-0.314622	-4.40205	1.45035e-05	0.00990104	2.84174
cg05666036	-0.382118	-4.40186	1.45154e-05	0.00990104	2.84101
cg04200224	-0.413124	-4.39985	1.46429e-05	0.00992974	2.83325
cg02043791	-0.384476	-4.39935	1.46746e-05	0.00992974	2.83132
cg03041920	-0.623438	-4.39803	1.4759e-05	0.00992974	2.82623
cg12798274	-0.46924	-4.39898	1.47772e-05	0.00992974	2.82554
cg27634151	-0.369235	-4.39659	1.48521e-05	0.00994306	2.82065
cg03127416	-0.339045	-4.39292	1.50905e-05	0.0100455	2.80651
cg05651778	-0.889952	-4.39328	1.51163e-05	0.0100455	2.80524
cg05375728	-0.395138	-4.39173	1.52803e-05	0.0101173	2.79597
cg10782206	-0.495157	-4.3884	1.539e-05	0.0101304	2.78907
cg05776084	-0.159822	-4.38695	1.5487e-05	0.0101304	2.78349
cg18943693	-0.852817	-4.38678	1.55169e-05	0.0101304	2.78186
cg20752903	-0.681926	-4.3864	1.55241e-05	0.0101304	2.78136
cg02096607	-0.105879	-4.38491	1.56249e-05	0.0101595	2.77562
cg22855052	-0.197021	-4.38317	1.57435e-05	0.0101999	2.7689
cg10201807	-0.388076	-4.37846	1.61038e-05	0.010396	2.74899
cg17482424	-0.387181	-4.378	1.61813e-05	0.0104089	2.74494
cg11816769	-0.0821571	-4.37536	1.62856e-05	0.0104164	2.73886
cg00947275	-0.404563	-4.37476	1.63278e-05	0.0104164	2.73656
cg18322448	-0.0599419	-4.37401	1.63807e-05	0.0104164	2.73369
cg13686615	-0.758478	-4.37513	1.64256e-05	0.0104164	2.73183
cg22392666	-0.417383	-4.3728	1.64811e-05	0.0104164	2.72833
cg11973877	-0.546959	-4.37125	1.65781e-05	0.0104412	2.72306
cg06059056	-0.752592	-4.37127	1.66792e-05	0.0104429	2.71813
cg12858075	-0.111028	-4.36961	1.66963e-05	0.0104429	2.71675
cg22159946	-0.120076	-4.36844	1.67807e-05	0.0104594	2.71228
cg04328762	-0.68941	-4.3664	1.69519e-05	0.0105299	2.70337
cg26897054	-0.413063	-4.36278	1.71964e-05	0.0106451	2.69056
cg12604950	-0.659345	-4.3617	1.72871e-05	0.0106626	2.68594
cg04477203	-0.607614	-4.35927	1.74668e-05	0.0106626	2.67675
cg05050789	-0.854273	-4.35912	1.74876e-05	0.0106626	2.67573
cg12296772	-0.621407	-4.35825	1.75365e-05	0.0106626	2.67319
cg10706230	-0.743064	-4.35713	1.76618e-05	0.0106626	2.66704
cg01881939	-0.798454	-4.35735	1.76986e-05	0.0106626	2.66543
cg01118078	-0.664288	-4.35639	1.77087e-05	0.0106626	2.66465
cg19972590	-0.393261	-4.35515	1.7773e-05	0.0106626	2.6613
cg18429863	-0.346977	-4.35507	1.78445e-05	0.0106626	2.65802
cg19693494	0.57467	4.35599	1.78669e-05	0.0106626	2.65731
cg18090384	-0.713938	-4.35484	1.78735e-05	0.0106626	2.65663
cg17911318	-0.601164	-4.35158	1.82445e-05	0.0107803	2.63891
cg23159296	0.471851	4.35095	1.82941e-05	0.0107803	2.6365
cg09481927	-0.425249	-4.35012	1.83432e-05	0.0107803	2.63405
cg14507088	-0.426181	-4.34779	1.8346e-05	0.0107803	2.63315
cg15346168	-0.821828	-4.34768	1.8369e-05	0.0107803	2.6321
cg10810847	-0.443171	-4.34253	1.87663e-05	0.01097	2.61306
cg15059065	-0.682527	-4.34174	1.88306e-05	0.01097	2.61002
cg04609576	-0.498993	-4.34114	1.8879e-05	0.01097	2.60774
cg22973789	-0.834881	-4.34087	1.90012e-05	0.01097	2.60243
cg14603620	-0.827806	-4.33945	1.90524e-05	0.01097	2.59978
cg02733795	-0.153535	-4.33897	1.90562e-05	0.01097	2.59945
cg19489797	-0.814414	-4.33694	1.92234e-05	0.0110311	2.59171
cg05031521	-0.533553	-4.33692	1.93314e-05	0.0110579	2.58717
cg13422850	-0.581852	-4.3356	1.94937e-05	0.0111156	2.57997
cg03336504	-0.141809	-4.33235	1.96064e-05	0.0111447	2.57421
cg06579271	-0.611999	-4.33077	1.97398e-05	0.0111526	2.5682
cg12551567	-0.138256	-4.33006	1.98e-05	0.0111526	2.56549
cg07175507	-0.77445	-4.33	1.98054e-05	0.0111526	2.56525
cg08186362	-0.507959	-4.33101	1.9929e-05	0.0111657	2.56057
cg13975009	-0.65184	-4.3284	1.99522e-05	0.0111657	2.55875
cg18531175	-0.0976052	-4.32567	2.01776e-05	0.011248	2.54874
cg01554060	-0.850087	-4.32462	2.0329e-05	0.011248	2.54235
cg13442428	-0.702218	-4.3233	2.03838e-05	0.011248	2.53973
cg09367367	-0.127559	-4.32322	2.03908e-05	0.011248	2.53943
cg02414889	-0.260928	-4.32299	2.04104e-05	0.011248	2.53857
cg15658484	0.502801	4.32461	2.04804e-05	0.0112523	2.53635
cg11567001	-0.943453	-4.3201	2.07687e-05	0.0113761	2.52354
cg17863679	-0.294275	-4.31282	2.13202e-05	0.0116244	2.49991
cg17473896	-0.469224	-4.31249	2.13506e-05	0.0116244	2.49864
cg17423135	0.520351	4.31248	2.15345e-05	0.0116893	2.49172
cg12271981	-0.497622	-4.31037	2.16772e-05	0.0117315	2.48567
cg25813864	-0.931201	-4.30863	2.17571e-05	0.0117396	2.48211
cg26804185	-0.607019	-4.30685	2.18721e-05	0.0117665	2.47725
cg01143804	-0.687256	-4.30421	2.21205e-05	0.0118606	2.46724
cg08682341	0.443652	4.304	2.21781e-05	0.0118606	2.46507
cg10599444	-0.524149	-4.30096	2.24291e-05	0.0119594	2.45496
cg25291551	-0.775523	-4.30042	2.25154e-05	0.0119701	2.45167
cg05205563	-0.188323	-4.29819	2.26966e-05	0.0119982	2.44445
cg03552401	-0.727177	-4.29814	2.27009e-05	0.0119982	2.44428
cg18234130	-0.519188	-4.29718	2.27945e-05	0.0120125	2.44063
cg26261192	0.488716	4.29669	2.30609e-05	0.0121175	2.43111
cg21232956	0.291484	4.2911	2.33933e-05	0.0122092	2.41765
cg14768785	-0.423163	-4.29094	2.35173e-05	0.0122092	2.41334
cg13525837	-0.512314	-4.29127	2.3557e-05	0.0122092	2.41209
cg03110382	-0.656052	-4.2896	2.35536e-05	0.0122092	2.41163
cg01820539	-0.336163	-4.29083	2.35731e-05	0.0122092	2.41139
cg08387463	-0.463008	-4.2884	2.36643e-05	0.0122215	2.40744
cg07332330	-0.634389	-4.2837	2.41428e-05	0.0124235	2.38971
cg06033368	0.567425	4.28302	2.4213e-05	0.0124235	2.38713
cg08136809	-0.559137	-4.28411	2.42617e-05	0.0124235	2.3859
cg24750614	-0.121468	-4.28104	2.44181e-05	0.0124508	2.37966
cg18079128	-0.634563	-4.28035	2.44901e-05	0.0124508	2.37705
cg15742412	-0.44011	-4.28005	2.45216e-05	0.0124508	2.37591
cg01294490	-0.647186	-4.27856	2.46777e-05	0.0124949	2.37029
cg05210131	-0.161091	-4.27499	2.50549e-05	0.0126505	2.35685
cg09469663	-0.0830005	-4.27407	2.51534e-05	0.0126547	2.35337
cg19541747	-0.464555	-4.27485	2.52732e-05	0.0126547	2.34983
cg14433247	-0.65183	-4.27309	2.52576e-05	0.0126547	2.34971
cg08251025	-0.524766	-4.27071	2.559e-05	0.0127035	2.33837
cg16332224	-0.248545	-4.26924	2.56751e-05	0.0127035	2.33519
cg14125250	-0.175637	-4.26915	2.56845e-05	0.0127035	2.33486
cg04940822	0.507594	4.26895	2.57063e-05	0.0127035	2.33411
cg00800993	-0.683891	-4.26944	2.57222e-05	0.0127035	2.33379
cg09725610	-0.340988	-4.26764	2.58498e-05	0.0127177	2.32918
cg26346718	-0.752674	-4.26759	2.58915e-05	0.0127177	2.32787
cg21487267	0.336689	4.26777	2.60549e-05	0.0127411	2.32288
cg20055841	-0.671937	-4.26595	2.60802e-05	0.0127411	2.32146
cg14394253	-0.865644	-4.2647	2.62208e-05	0.0127753	2.3167
cg26113512	-0.560265	-4.25989	2.67138e-05	0.0129805	2.30006
cg12079271	0.56219	4.25823	2.69021e-05	0.0130242	2.29384
cg13246235	-0.811595	-4.25895	2.702e-05	0.0130242	2.29058
cg23333072	-0.672298	-4.25729	2.70099e-05	0.0130242	2.2903
cg23757738	-0.689967	-4.25579	2.72204e-05	0.0130859	2.28354
cg09723979	-0.548687	-4.25384	2.74077e-05	0.0131373	2.27735
cg11581305	-0.208578	-4.25328	2.74726e-05	0.0131373	2.27525
cg10999312	-0.543813	-4.25334	2.76921e-05	0.0131639	2.26889
cg13734410	-0.631343	-4.25104	2.77338e-05	0.0131639	2.26687
cg10124491	0.524478	4.25229	2.78132e-05	0.0131639	2.26502
cg03563238	-0.559385	-4.25031	2.78197e-05	0.0131639	2.26413
cg02899206	-0.490486	-4.24977	2.81603e-05	0.0132557	2.25419
cg25296236	-0.781406	-4.24781	2.81579e-05	0.0132557	2.25356
cg11953383	0.37888	4.24887	2.82745e-05	0.0132749	2.25062
cg25050951	-0.713882	-4.24422	2.86116e-05	0.0133516	2.23947
cg25533096	-0.706595	-4.24352	2.86402e-05	0.0133516	2.23843
cg06599209	-0.675155	-4.24265	2.875e-05	0.0133516	2.23505
cg04339246	-0.317577	-4.24239	2.8791e-05	0.0133516	2.23381
cg20695611	-0.167901	-4.24206	2.88071e-05	0.0133516	2.23325
cg06710900	-0.385308	-4.24111	2.89236e-05	0.0133713	2.22968
cg13683361	-0.359494	-4.23929	2.91462e-05	0.0134398	2.22289
cg18287591	-0.220933	-4.2368	2.94553e-05	0.0135478	2.21355
cg21353144	-0.457109	-4.23456	2.97499e-05	0.0136486	2.20478
cg14866200	-0.425327	-4.23529	2.99316e-05	0.0136781	2.20017
cg08877617	-0.642679	-4.23272	2.99657e-05	0.0136781	2.19834
cg07765813	-0.393702	-4.23185	3.01028e-05	0.0137061	2.19437
cg11902004	-0.437479	-4.22615	3.08081e-05	0.0139911	2.1738
cg14785810	-0.088825	-4.22512	3.09412e-05	0.0139911	2.16998
cg22099723	-0.594801	-4.22497	3.0961e-05	0.0139911	2.16942
cg07387634	-0.550842	-4.22426	3.10536e-05	0.013998	2.16677
cg14210872	-0.638026	-4.22319	3.11942e-05	0.0140264	2.16278
cg06630737	-0.673955	-4.22249	3.12863e-05	0.0140329	2.16017
cg11377730	-0.570391	-4.22094	3.14911e-05	0.0140524	2.15439
cg12497564	-0.754144	-4.22134	3.15326e-05	0.0140524	2.15348
cg03860054	-0.190836	-4.2204	3.1563e-05	0.0140524	2.15237
cg11189052	-0.226318	-4.21852	3.18126e-05	0.0141287	2.1454
cg01663603	-0.814459	-4.21812	3.19844e-05	0.0141702	2.14095
cg16280705	-0.349978	-4.21669	3.22615e-05	0.014258	2.13354
cg25247183	-0.747468	-4.21322	3.25929e-05	0.0143693	2.12412
cg13685679	-0.265278	-4.21179	3.27262e-05	0.014393	2.12035
cg04660410	-0.570645	-4.2102	3.29451e-05	0.0144507	2.11445
cg27369452	-0.690691	-4.20917	3.30882e-05	0.0144507	2.11061
cg12238343	-0.414853	-4.2091	3.30972e-05	0.0144507	2.11037
cg04625536	-0.164223	-4.20833	3.32052e-05	0.0144629	2.10749
cg14221460	-0.531365	-4.20763	3.33024e-05	0.0144704	2.1049
cg27424995	-0.808563	-4.20684	3.34489e-05	0.0144737	2.10111
cg06251764	-0.465654	-4.20606	3.35232e-05	0.0144737	2.09906
cg00382944	-0.463794	-4.20626	3.35504e-05	0.0144737	2.09848
cg01408251	-0.20688	-4.20336	3.39044e-05	0.0145917	2.08905
cg18565702	-0.107368	-4.20159	3.41567e-05	0.014634	2.08249
cg16128701	-0.554911	-4.20154	3.41648e-05	0.014634	2.08228
cg21237418	-0.493961	-4.20031	3.43419e-05	0.0146751	2.07771
cg01665555	-0.617459	-4.19766	3.47868e-05	0.0148302	2.06648
cg26705720	-0.908194	-4.19512	3.5126e-05	0.0149395	2.05781
cg05036032	-0.814654	-4.19431	3.52444e-05	0.0149547	2.05484
cg18538270	0.288651	4.19075	3.58221e-05	0.0151642	2.04057
cg23272399	0.536533	4.18951	3.59302e-05	0.0151744	2.03772
cg03423149	-0.731288	-4.18712	3.63437e-05	0.0152893	2.02772
cg20912226	0.546581	4.18625	3.64222e-05	0.0152893	2.02568
cg04771550	-0.106534	-4.18603	3.64559e-05	0.0152893	2.02487
cg03974423	-0.613938	-4.18367	3.68172e-05	0.0153959	2.01615
cg27272220	0.369471	4.18562	3.68803e-05	0.0153959	2.0155
cg17895730	-0.359991	-4.18176	3.71122e-05	0.0154069	2.00909
cg07561017	-0.380783	-4.18247	3.71744e-05	0.0154069	2.00801
cg01807377	-0.636372	-4.18143	3.72166e-05	0.0154069	2.00673
cg12408189	-0.532846	-4.18027	3.73447e-05	0.0154069	2.00356
cg04178858	-0.845167	-4.18043	3.73595e-05	0.0154069	2.00331
cg10178263	-0.684396	-4.17956	3.74546e-05	0.0154069	2.00097
cg02016545	-0.365566	-4.18065	3.75196e-05	0.0154069	1.99999
cg13868361	-0.371173	-4.17871	3.75886e-05	0.0154069	1.99781
cg12773394	-0.650323	-4.17673	3.79716e-05	0.0155286	1.98901
cg18749273	-0.0930141	-4.17058	3.88848e-05	0.0158273	1.96783
cg04950301	-0.324328	-4.17126	3.89419e-05	0.0158273	1.96692
cg03589557	-0.100399	-4.1696	3.90442e-05	0.0158273	1.96421
cg09234567	-0.819552	-4.16979	3.9097e-05	0.0158273	1.96321
cg08307612	-0.0852751	-4.16901	3.91397e-05	0.0158273	1.96205
cg05502081	0.338617	4.1685	3.94782e-05	0.0158658	1.95502
cg23501406	-0.580074	-4.16777	3.9547e-05	0.0158658	1.95336
cg25984973	-0.223266	-4.16661	3.95336e-05	0.0158658	1.9532
cg18592174	-0.354385	-4.16589	3.96514e-05	0.0158658	1.95057
cg13927387	-0.581172	-4.16576	3.96738e-05	0.0158658	1.95007
cg02919712	-0.354571	-4.16495	3.98257e-05	0.0158914	1.94673
cg05658717	-0.217451	-4.16358	4.0103e-05	0.0159668	1.94071
cg25660386	-0.711766	-4.16278	4.02778e-05	0.0160012	1.93695
cg00578638	-0.531352	-4.161	4.04676e-05	0.0160413	1.93256
cg12610867	-0.740885	-4.15919	4.08302e-05	0.0161144	1.9248
cg26065488	-0.607011	-4.15888	4.08257e-05	0.0161144	1.92477
cg26564040	-0.34748	-4.15755	4.10611e-05	0.0161661	1.91971
cg26985289	-0.651127	-4.15792	4.11401e-05	0.0161661	1.91832
cg24565274	-0.578405	-4.15567	4.1374e-05	0.0162137	1.91298
cg08409074	-0.631381	-4.1549	4.15059e-05	0.0162137	1.91016
cg26954736	-0.474534	-4.15476	4.15305e-05	0.0162137	1.90964
cg13632070	0.550293	4.15282	4.18663e-05	0.016296	1.90252
cg12185828	-0.350194	-4.15266	4.2085e-05	0.016296	1.89833
cg03094935	-0.621042	-4.15148	4.21014e-05	0.016296	1.89757
cg11409096	-0.55289	-4.15088	4.22058e-05	0.016296	1.89538
cg08712625	-0.357389	-4.15074	4.22303e-05	0.016296	1.89487
cg10245608	-0.269885	-4.15044	4.2282e-05	0.016296	1.89379
cg09424759	-0.388154	-4.14814	4.26885e-05	0.0163898	1.88533
cg03318121	-0.168849	-4.14804	4.27068e-05	0.0163898	1.88496
cg16025094	-0.554888	-4.14888	4.29202e-05	0.0164344	1.88132
cg09638001	-0.0845528	-4.14629	4.30175e-05	0.0164344	1.87855
cg16571354	-0.100178	-4.14538	4.31797e-05	0.0164344	1.87522
cg11217574	0.523543	4.14434	4.3545e-05	0.0164344	1.86815
cg22027897	-0.711519	-4.14328	4.35747e-05	0.0164344	1.86721
cg00916884	-0.777965	-4.14302	4.36697e-05	0.0164344	1.86539
cg26991761	-0.451765	-4.14243	4.37111e-05	0.0164344	1.86441
cg00461735	-0.162254	-4.14207	4.37758e-05	0.0164344	1.86311
cg02320740	-0.412419	-4.14257	4.40129e-05	0.0164344	1.85901
cg18137308	-0.756863	-4.14101	4.40442e-05	0.0164344	1.85786
cg17755923	-0.554538	-4.14055	4.40537e-05	0.0164344	1.85751
cg04904331	-0.533695	-4.14171	4.41997e-05	0.0164344	1.85533
cg02245837	-0.457231	-4.13928	4.42857e-05	0.0164344	1.85287
cg16654152	-0.731246	-4.13945	4.42924e-05	0.0164344	1.85282
cg17019204	-0.123122	-4.13924	4.42922e-05	0.0164344	1.85274
cg01860328	-0.310868	-4.13949	4.43568e-05	0.0164344	1.85168
cg00428944	-0.0883495	-4.13844	4.44401e-05	0.0164344	1.8498
cg11915388	-0.484165	-4.13891	4.44595e-05	0.0164344	1.84963
cg23417306	-0.32126	-4.13618	4.48572e-05	0.0165346	1.84154
cg00822361	-0.335935	-4.13588	4.49136e-05	0.0165346	1.84043
cg02266348	-0.570065	-4.13417	4.52319e-05	0.016618	1.83419
cg13740698	-0.285122	-4.13315	4.54234e-05	0.0166545	1.83046
cg13042543	-0.446658	-4.13304	4.55342e-05	0.0166613	1.82849
cg21105227	-0.394301	-4.1316	4.57154e-05	0.0166938	1.8248
cg19737037	-0.629219	-4.13105	4.58596e-05	0.0167127	1.8221
cg03169527	-0.289097	-4.1288	4.62486e-05	0.0168205	1.81456
cg02009088	-0.719897	-4.12902	4.63593e-05	0.0168269	1.81275
cg08440920	-0.48877	-4.1273	4.68264e-05	0.016929	1.80416
cg24988625	-0.256095	-4.12693	4.68368e-05	0.016929	1.80384
cg07470512	-0.573716	-4.12529	4.70485e-05	0.016929	1.79965
cg27239157	-0.279122	-4.12461	4.70551e-05	0.016929	1.79929
cg06569826	-0.354971	-4.12449	4.71109e-05	0.016929	1.7983
cg04048250	-0.885539	-4.12438	4.72886e-05	0.016929	1.79528
cg03402994	-0.153938	-4.12338	4.72961e-05	0.016929	1.79477
cg05976753	-0.597819	-4.12252	4.74632e-05	0.0169553	1.79166
cg25302957	-0.748334	-4.12171	4.76283e-05	0.0169807	1.7886
cg15670579	-0.0759645	-4.11988	4.79843e-05	0.0170184	1.78201
cg12565681	-0.887279	-4.12032	4.8045e-05	0.0170184	1.78118
cg18134312	-0.549295	-4.12039	4.82396e-05	0.0170184	1.77801
cg25266895	-0.547172	-4.11865	4.82273e-05	0.0170184	1.77755
cg13948987	-0.351424	-4.11796	4.83658e-05	0.0170184	1.77502
cg07019438	-0.737829	-4.11792	4.83778e-05	0.0170184	1.77481
cg16955166	-0.682571	-4.11803	4.84292e-05	0.0170184	1.77401
cg15898840	-0.514261	-4.11957	4.84872e-05	0.0170184	1.77365
cg26470314	-0.289224	-4.11591	4.87765e-05	0.0170773	1.76755
cg09939831	-0.765156	-4.11527	4.89047e-05	0.0170773	1.76523
cg23085912	-0.381681	-4.11574	4.89385e-05	0.0170773	1.76486
cg01363383	-0.122305	-4.11372	4.92184e-05	0.0171418	1.75959
cg23627909	-0.18826	-4.11305	4.93542e-05	0.0171561	1.75715
cg14355899	-0.502001	-4.11308	4.96237e-05	0.0172167	1.75286
cg08352292	-0.521631	-4.111	4.97736e-05	0.0172356	1.74968
cg09545109	-0.25742	-4.10778	5.04371e-05	0.0174319	1.73799
cg16382322	-0.587325	-4.10503	5.1036e-05	0.0176053	1.72761
cg19152508	-0.406484	-4.10357	5.13185e-05	0.017669	1.72269
cg13432708	-0.281621	-4.10359	5.17423e-05	0.0177525	1.7162
cg04937080	-0.298852	-4.10316	5.17574e-05	0.0177525	1.7158
cg16495696	-0.155649	-4.1007	5.19284e-05	0.0177774	1.71226
cg04390523	0.396194	4.10024	5.21872e-05	0.0178185	1.70816
cg05891007	-0.355528	-4.09922	5.22457e-05	0.0178185	1.70688
cg03478199	-0.506095	-4.09867	5.24356e-05	0.0178496	1.7038
cg24842733	-0.391644	-4.09756	5.26252e-05	0.01785	1.70053
cg14249922	-0.298641	-4.09754	5.26341e-05	0.01785	1.70039
cg18319799	-0.704843	-4.09579	5.29858e-05	0.0179356	1.69446
cg03900542	-0.582805	-4.09471	5.32216e-05	0.0179817	1.69054
cg05123019	-0.351715	-4.09405	5.33658e-05	0.0179968	1.68815
cg08382680	-0.0954527	-4.09155	5.39177e-05	0.0181136	1.67907
cg05146205	-0.275384	-4.09117	5.40012e-05	0.0181136	1.6777
cg08958294	-0.479769	-4.09151	5.42138e-05	0.0181136	1.67474
cg24740568	-0.178827	-4.09141	5.4306e-05	0.0181136	1.67336
cg12072803	0.289522	4.08977	5.4312e-05	0.0181136	1.67264
cg26879945	-0.638435	-4.08977	5.43133e-05	0.0181136	1.67262
cg05142765	-0.409001	-4.08922	5.44346e-05	0.0181206	1.67065
cg07895149	-0.552473	-4.08704	5.49232e-05	0.0181714	1.66276
cg18432099	-0.463824	-4.08898	5.50173e-05	0.0181714	1.66216
cg26375057	-0.270026	-4.0867	5.50011e-05	0.0181714	1.66151
cg08166568	-0.736354	-4.08677	5.50492e-05	0.0181714	1.66085
cg01385168	0.616374	4.08719	5.509e-05	0.0181714	1.66043
cg13378934	-0.568857	-4.08558	5.52733e-05	0.0181987	1.65719
cg22366395	-0.254244	-4.08434	5.56287e-05	0.0182552	1.65165
cg15555970	-0.74777	-4.08374	5.57478e-05	0.0182552	1.64974
cg16166160	-0.613037	-4.08343	5.5747e-05	0.0182552	1.64963
cg15481636	-0.293445	-4.08399	5.60926e-05	0.0183173	1.64498
cg26196912	0.624044	4.08169	5.61401e-05	0.0183173	1.64342
cg26401822	-0.101432	-4.08057	5.63995e-05	0.0183687	1.63935
cg20617956	0.408281	4.07894	5.67776e-05	0.0184586	1.63345
cg17073733	-0.241832	-4.07733	5.7153e-05	0.0185473	1.62764
cg20811730	-0.23759	-4.07685	5.72653e-05	0.0185505	1.62591
cg22173752	-0.565454	-4.07556	5.75679e-05	0.0186151	1.62126
cg05611779	0.35714	4.07695	5.76751e-05	0.0186165	1.62033
cg20776240	0.487024	4.07436	5.78519e-05	0.0186254	1.61691
cg09227621	-0.550134	-4.07366	5.80178e-05	0.0186254	1.61439
cg22285621	-0.516103	-4.07264	5.826e-05	0.0186254	1.61071
cg12780678	-0.705547	-4.0726	5.82685e-05	0.0186254	1.61058
cg08467595	-0.631228	-4.07247	5.83688e-05	0.0186254	1.60917
cg19105122	-0.807341	-4.07264	5.83743e-05	0.0186254	1.60917
cg05143887	-0.438321	-4.07176	5.84692e-05	0.0186254	1.60755
cg04367197	-0.510292	-4.07115	5.86155e-05	0.0186254	1.60534
cg19851909	-0.35765	-4.07109	5.86301e-05	0.0186254	1.60512
cg12599850	-0.54715	-4.06906	5.91185e-05	0.0186815	1.5978
cg22304612	-0.262938	-4.0697	5.92571e-05	0.0186815	1.59621
cg05447186	-0.11462	-4.06847	5.92598e-05	0.0186815	1.5957
cg11037677	-0.428068	-4.06816	5.93358e-05	0.0186815	1.59456
cg23844174	-0.632062	-4.06779	5.94248e-05	0.0186815	1.59324
cg27037990	-0.0909514	-4.06778	5.94268e-05	0.0186815	1.59321
cg26541920	-0.408498	-4.06438	6.02858e-05	0.0189186	1.5806
cg06192866	-0.561117	-4.06233	6.07649e-05	0.0189883	1.57357
cg12164612	-0.452531	-4.06179	6.10189e-05	0.0189883	1.57008
cg00812299	-0.633549	-4.06106	6.10801e-05	0.0189883	1.569
cg08209577	-0.418835	-4.06115	6.11567e-05	0.0189883	1.56805
cg24399924	-0.309973	-4.06072	6.12195e-05	0.0189883	1.56708
cg07744841	-0.593336	-4.06042	6.12407e-05	0.0189883	1.56669
cg07572223	-0.227062	-4.06041	6.12431e-05	0.0189883	1.56665
cg19187831	-0.528484	-4.06077	6.14267e-05	0.0190068	1.56445
cg01101742	-0.385488	-4.06162	6.15228e-05	0.0190068	1.56355
cg18227944	-0.538496	-4.05891	6.16181e-05	0.0190068	1.56127
cg24539234	-0.52628	-4.05924	6.19311e-05	0.0190494	1.55742
cg22390041	-0.358613	-4.05708	6.20787e-05	0.0190494	1.5547
cg20183802	-0.59956	-4.05624	6.23215e-05	0.0190494	1.5513
cg22131825	-0.574076	-4.05612	6.2322e-05	0.0190494	1.55125
cg11411707	0.394048	4.05673	6.23967e-05	0.0190494	1.55055
cg12995800	-0.518585	-4.05728	6.2494e-05	0.0190494	1.54954
cg27532847	-0.225557	-4.05684	6.24866e-05	0.0190494	1.54946
cg12430467	-0.383008	-4.05338	6.30235e-05	0.0191785	1.54138
cg03350042	-0.195055	-4.05089	6.36656e-05	0.0192579	1.53244
cg23951789	-0.0669167	-4.05079	6.36896e-05	0.0192579	1.5321
cg25548415	-0.551722	-4.05074	6.37025e-05	0.0192579	1.53192
cg02453146	0.371696	4.05041	6.3789e-05	0.0192579	1.53073
cg18438777	-0.46814	-4.05097	6.38173e-05	0.0192579	1.5306
cg26821539	-0.0778228	-4.04896	6.41671e-05	0.0193312	1.52552
cg11440409	0.327694	4.04975	6.43761e-05	0.0193619	1.52328
cg16086620	-0.474222	-4.04793	6.49296e-05	0.0194636	1.51584
cg25458630	-0.716309	-4.04626	6.48751e-05	0.0194636	1.51584
cg14576319	-0.274437	-4.04445	6.53556e-05	0.0195589	1.50933
cg12064008	-0.534931	-4.04375	6.55411e-05	0.019582	1.50683
cg22913933	-0.375846	-4.0428	6.57948e-05	0.0196253	1.50343
cg01919488	-0.383171	-4.04169	6.60906e-05	0.019672	1.49947
cg01508380	-0.519469	-4.0414	6.61691e-05	0.019672	1.49842
cg25930842	-0.22517	-4.04036	6.64505e-05	0.0197233	1.49468
cg10993336	-0.408748	-4.03915	6.67783e-05	0.019788	1.49034
cg03970036	-0.417101	-4.04	6.69229e-05	0.0197948	1.48899
cg12629875	-0.63883	-4.03957	6.71295e-05	0.0197948	1.4864
cg03610000	-0.138739	-4.03791	6.71142e-05	0.0197948	1.48592
cg22021178	-0.584124	-4.03671	6.74418e-05	0.0198545	1.48163
cg20991347	-0.62893	-4.0363	6.77061e-05	0.0198676	1.4784
cg09363068	-0.537206	-4.03576	6.77022e-05	0.0198676	1.47823
cg02271560	-0.700966	-4.03644	6.79052e-05	0.0198937	1.47615
cg24431872	-0.466597	-4.0346	6.8023e-05	0.0198959	1.47406
cg19118558	-0.387057	-4.03505	6.8257e-05	0.0199321	1.47155
cg23786625	-0.396444	-4.0324	6.87962e-05	0.0200572	1.46433
cg23999861	-0.552233	-4.02877	6.96483e-05	0.0202729	1.45324
cg08848903	-0.485029	-4.02805	6.98521e-05	0.0202946	1.45067
cg15746719	-0.772172	-4.02812	6.99473e-05	0.0202946	1.44963
cg03201604	-0.556394	-4.02699	7.01518e-05	0.0203031	1.44689
cg22066230	0.428591	4.02831	7.02384e-05	0.0203031	1.44645
cg19063061	-0.490894	-4.0264	7.03206e-05	0.0203031	1.44478
cg17336584	-0.304291	-4.02713	7.0426e-05	0.0203031	1.44389
cg26608693	-0.441465	-4.02449	7.08673e-05	0.0203744	1.43795
cg13834623	-0.397922	-4.0241	7.10113e-05	0.0203744	1.43621
cg13054224	-0.488012	-4.02399	7.10097e-05	0.0203744	1.43618
cg04071516	-0.504708	-4.02171	7.1669e-05	0.0204907	1.42803
cg11131532	-0.812561	-4.0223	7.17264e-05	0.0204907	1.42764
cg16225405	-0.492084	-4.02157	7.17568e-05	0.0204907	1.42702
cg06009432	-0.103373	-4.02045	7.20363e-05	0.020511	1.42353
cg10116864	-0.762933	-4.02082	7.20549e-05	0.020511	1.42348
cg00912598	-0.540195	-4.01979	7.22266e-05	0.0205188	1.4212
cg05729118	-0.086186	-4.01951	7.23094e-05	0.0205188	1.42019
cg13301069	-0.124106	-4.01892	7.24839e-05	0.0205212	1.41807
cg10795189	0.259311	4.01871	7.25446e-05	0.0205212	1.41733
cg23716800	-0.361857	-4.01906	7.28012e-05	0.0205616	1.41471
cg06787731	-0.416796	-4.01715	7.30659e-05	0.0206041	1.41111
cg09306340	0.331794	4.016	7.33426e-05	0.0206499	1.40769
cg11191210	-0.419668	-4.01348	7.4094e-05	0.0207528	1.39871
cg03159785	-0.0561835	-4.01344	7.41055e-05	0.0207528	1.39857
cg24059197	-0.0764841	-4.01246	7.44005e-05	0.0207528	1.39507
cg16012111	-0.559932	-4.01215	7.44928e-05	0.0207528	1.39398
cg14452299	-0.309648	-4.01191	7.45663e-05	0.0207528	1.39311
cg06088623	-0.285769	-4.01205	7.46064e-05	0.0207528	1.39275
cg22277636	-0.774322	-4.01165	7.4666e-05	0.0207528	1.39196
cg07328505	-0.613946	-4.01151	7.4703e-05	0.0207528	1.39152
cg17186168	-0.697206	-4.01189	7.4763e-05	0.0207528	1.39104
cg05394500	-0.435037	-4.01264	7.48801e-05	0.0207528	1.39013
cg17307479	-0.455567	-4.01195	7.50416e-05	0.0207528	1.38816
cg10043253	-0.548385	-4.00986	7.51839e-05	0.0207528	1.38584
cg27218469	-0.130555	-4.00981	7.52004e-05	0.0207528	1.38565
cg27051171	-0.145034	-4.00918	7.53907e-05	0.0207594	1.38342
cg25451249	-0.541632	-4.00898	7.54539e-05	0.0207594	1.38268
cg18525740	-0.0968018	-4.0073	7.59674e-05	0.0208443	1.37671
cg05662404	-0.170091	-4.00687	7.60987e-05	0.0208443	1.37518
cg22331862	-0.416045	-4.00684	7.61085e-05	0.0208443	1.37507
cg26074603	-0.444101	-4.00708	7.62923e-05	0.0208598	1.37329
cg16049600	-0.377822	-4.00584	7.64159e-05	0.0208598	1.37152
cg00913283	-0.341863	-4.00553	7.65114e-05	0.0208598	1.37042
cg01579289	-0.629294	-4.00566	7.67561e-05	0.0208607	1.36798
cg21985251	-0.693385	-4.0045	7.68279e-05	0.0208607	1.36678
cg17362052	-0.452731	-4.00504	7.6861e-05	0.0208607	1.36666
cg17537177	-0.354577	-4.00408	7.71132e-05	0.0208811	1.36372
cg09548420	-0.185394	-4.00317	7.72419e-05	0.0208811	1.36205
cg25753024	-0.628136	-4.00268	7.73946e-05	0.0208811	1.36031
cg15348640	-0.510867	-4.00265	7.74053e-05	0.0208811	1.36018
cg19690410	-0.334977	-4.00323	7.75334e-05	0.0208811	1.35913
cg11982332	0.531016	4.00193	7.76291e-05	0.0208811	1.35764
cg09478213	-0.378493	-4.00134	7.78128e-05	0.0208994	1.35556
cg05479196	-0.627931	-4.0009	7.80994e-05	0.020925	1.35251
cg04136173	-0.0748278	-4.0003	7.81398e-05	0.020925	1.35186
cg20601919	-0.671802	-3.99892	7.85767e-05	0.0210109	1.34695
cg19909111	-0.10122	-3.99738	7.90652e-05	0.0210745	1.34149
cg10241701	-0.575024	-3.99734	7.90781e-05	0.0210745	1.34135
cg25046074	-0.508063	-3.99707	7.91642e-05	0.0210745	1.34039
cg04603031	-0.238667	-3.99778	7.93782e-05	0.0211004	1.33857
cg01587550	-0.0595574	-3.99586	7.95517e-05	0.0211154	1.33609
cg08477594	0.304737	3.99504	7.99002e-05	0.0211768	1.33235
cg03650397	-0.670283	-3.99408	8.01225e-05	0.0212047	1.32979
cg19777864	0.590658	3.99225	8.07142e-05	0.0213168	1.32331
cg16849609	-0.41069	-3.99204	8.07821e-05	0.0213168	1.32257
cg13301003	-0.373049	-3.99106	8.11034e-05	0.0213405	1.31907
cg12953200	-0.464622	-3.99051	8.12812e-05	0.0213405	1.31715
cg25665573	0.147403	3.98999	8.14753e-05	0.0213405	1.31507
cg17524637	-0.409562	-3.98979	8.15163e-05	0.0213405	1.3146
cg02495395	-0.265897	-3.98926	8.16909e-05	0.0213405	1.31272
cg05275229	-0.389028	-3.98921	8.1707e-05	0.0213405	1.31254
cg19134705	-0.495684	-3.98894	8.17959e-05	0.0213405	1.31159
cg07551659	-0.444148	-3.98879	8.18471e-05	0.0213405	1.31103
cg10721149	-0.342393	-3.98832	8.20011e-05	0.0213405	1.30938
cg09689449	-0.623047	-3.98816	8.20526e-05	0.0213405	1.30883
cg17294237	-0.623574	-3.98733	8.23277e-05	0.0213661	1.30588
cg02863856	-0.664775	-3.98719	8.2389e-05	0.0213661	1.30524
cg23883409	-0.658504	-3.98678	8.25116e-05	0.0213661	1.30391
cg00976453	-0.856608	-3.98694	8.26475e-05	0.0213661	1.3027
cg10952663	-0.435981	-3.98608	8.27419e-05	0.0213661	1.30146
cg14466680	-0.0577893	-3.98566	8.28811e-05	0.0213715	1.29998
cg26573704	-0.325789	-3.98477	8.31801e-05	0.021418	1.29681
cg18644675	0.335615	3.9842	8.37973e-05	0.0214956	1.29082
cg22441543	-0.589724	-3.98246	8.39955e-05	0.0214956	1.28827
cg08402873	-0.61401	-3.98217	8.40528e-05	0.0214956	1.28761
cg05278650	-0.797259	-3.98263	8.41948e-05	0.0214956	1.28649
cg00369716	-0.0941201	-3.98185	8.41611e-05	0.0214956	1.28648
cg15734706	-0.513272	-3.98179	8.41794e-05	0.0214956	1.28629
cg19703610	-0.205728	-3.98272	8.43995e-05	0.0214986	1.28464
cg16621987	-0.223957	-3.98071	8.45467e-05	0.0214986	1.28246
cg01719998	-0.170397	-3.9801	8.47517e-05	0.0214986	1.28032
cg26138978	-0.275745	-3.98009	8.47553e-05	0.0214986	1.28029
cg13677424	-0.45039	-3.97967	8.4899e-05	0.0214986	1.27879
cg26687098	-0.67927	-3.97961	8.49201e-05	0.0214986	1.27858
cg24075113	-0.429848	-3.97903	8.51188e-05	0.0215102	1.27652
cg06678084	-0.136146	-3.97872	8.53064e-05	0.0215102	1.27468
cg12307764	-0.1903	-3.97832	8.53602e-05	0.0215102	1.27402
cg26721264	-0.387846	-3.97988	8.5561e-05	0.0215102	1.27284
cg16824301	-0.494657	-3.97775	8.55547e-05	0.0215102	1.27202
cg01052087	-0.124364	-3.9765	8.5984e-05	0.0215666	1.26761
cg18865796	-0.183206	-3.97639	8.6024e-05	0.0215666	1.2672
cg19879075	-0.577027	-3.97489	8.67117e-05	0.0217089	1.26039
cg26221293	0.243222	3.97399	8.68566e-05	0.0217151	1.25872
cg14993712	-0.479827	-3.97368	8.69864e-05	0.0217175	1.25743
cg13096820	-0.578346	-3.9716	8.76907e-05	0.0218632	1.25031
cg11587224	-0.420461	-3.97203	8.79363e-05	0.0218716	1.24831
cg25262866	-0.114527	-3.97082	8.79665e-05	0.0218716	1.24754
cg16722792	0.392545	3.97051	8.83074e-05	0.0219262	1.24441
cg04822405	-0.563537	-3.96766	8.90842e-05	0.0220887	1.23643
cg09656848	-0.444718	-3.96567	8.97986e-05	0.0222244	1.2294
cg11652636	-0.565174	-3.9655	9.01507e-05	0.0222244	1.22629
cg04111436	-0.154361	-3.96459	9.0185e-05	0.0222244	1.22562
cg27061489	-0.438588	-3.96458	9.01918e-05	0.0222244	1.22555
cg26386740	0.297862	3.96433	9.03328e-05	0.0222244	1.22424
cg18132405	-0.317967	-3.96408	9.03689e-05	0.0222244	1.22383
cg01800926	-0.609556	-3.9619	9.12481e-05	0.0224101	1.2154
cg12773368	-0.127723	-3.96001	9.18547e-05	0.0224383	1.20947
cg02610222	-0.357363	-3.96069	9.1912e-05	0.0224383	1.20927
cg17179568	-0.33982	-3.95973	9.21122e-05	0.0224383	1.20718
cg17609600	-0.0605163	-3.95914	9.21746e-05	0.0224383	1.20641
cg17282004	-0.493498	-3.95877	9.23098e-05	0.0224383	1.20512
cg10117518	-0.0639646	-3.95872	9.23267e-05	0.0224383	1.20496
cg15454385	-0.426538	-3.95841	9.24433e-05	0.0224383	1.20385
cg15889548	-0.251406	-3.95825	9.25019e-05	0.0224383	1.20329
cg13051071	-0.770557	-3.95813	9.25807e-05	0.0224383	1.20258
cg12129103	-0.239661	-3.95797	9.26043e-05	0.0224383	1.20232
cg18175606	-0.337944	-3.95704	9.2951e-05	0.0224921	1.19903
cg03304610	-0.392677	-3.95692	9.35442e-05	0.0225753	1.19404
cg05503412	-0.0752756	-3.95549	9.35258e-05	0.0225753	1.1936
cg14511586	-0.249777	-3.95508	9.38495e-05	0.0226103	1.19075
cg00089798	-0.437076	-3.95563	9.39398e-05	0.0226103	1.19023
cg05338433	-0.291993	-3.95454	9.4361e-05	0.0226578	1.18631
cg13569651	0.503603	3.95314	9.44089e-05	0.0226578	1.18533
cg20253151	-0.576927	-3.95286	9.45132e-05	0.0226578	1.18436
cg27035806	-0.287192	-3.95229	9.47271e-05	0.0226665	1.18237
cg03202884	0.382477	3.95199	9.48434e-05	0.0226665	1.18129
cg10304803	-0.186382	-3.95167	9.49646e-05	0.0226665	1.18017
cg19741688	-0.341674	-3.952	9.50623e-05	0.0226665	1.17951
cg02076848	-0.349983	-3.95076	9.53097e-05	0.0226665	1.17698
cg10757188	-0.465841	-3.95066	9.53478e-05	0.0226665	1.17662
cg05260062	-0.443414	-3.95123	9.54271e-05	0.0226665	1.17622
cg04421553	-0.520116	-3.94985	9.5657e-05	0.0226913	1.17378
cg08870042	-0.578293	-3.94917	9.59146e-05	0.0227226	1.17141
cg14472251	-0.195815	-3.94837	9.62201e-05	0.0227651	1.16861
cg08726248	-0.509284	-3.94811	9.66263e-05	0.0228015	1.16523
cg00215801	-0.157016	-3.94741	9.65911e-05	0.0228015	1.16522
cg27338898	-0.133544	-3.94697	9.67611e-05	0.0228036	1.16368
cg16964348	-0.55123	-3.94623	9.70477e-05	0.022828	1.16108
cg07870854	-0.160027	-3.94605	9.71173e-05	0.022828	1.16044
cg22719308	-0.577434	-3.94517	9.74586e-05	0.0228785	1.15736
cg26756625	-0.400092	-3.94434	9.77782e-05	0.0229237	1.15448
cg26144437	0.321455	3.94227	9.87483e-05	0.0231155	1.14596
cg08323651	-0.322024	-3.94184	9.89328e-05	0.0231155	1.14434
cg18523979	-0.77999	-3.94194	9.89798e-05	0.0231155	1.14401
cg22153181	-0.457297	-3.94097	9.9184e-05	0.0231333	1.14201
cg15284635	-0.321639	-3.94038	9.93327e-05	0.0231381	1.1406
cg03229627	-0.597175	-3.93958	9.96487e-05	0.0231818	1.13781
cg03704700	-0.53905	-3.93901	9.98779e-05	0.0232053	1.13578
cg11748417	-0.227788	-3.93852	0.000100166	0.02323	1.13335
cg14904305	0.422665	3.93884	0.000100274	0.02323	1.13265
cg25702335	-0.676911	-3.93818	0.000100429	0.02323	1.13118
cg17000128	-0.199279	-3.93745	0.000100498	0.02323	1.13034
cg24901317	-0.255981	-3.93677	0.000100771	0.0232473	1.12796
cg02290575	-0.173554	-3.93662	0.00010083	0.0232473	1.12744
cg13950403	-0.0935205	-3.936	0.000101081	0.0232755	1.12525
cg07229186	-0.759566	-3.93515	0.000101421	0.0233239	1.1223
cg23365554	-0.510716	-3.93435	0.000101747	0.0233562	1.11948
cg19681956	-0.575218	-3.93422	0.000101819	0.0233562	1.11887
cg23696834	-0.531717	-3.93126	0.000103002	0.0235641	1.10869
cg15684274	-0.2458	-3.93123	0.000103016	0.0235641	1.10858
cg11885396	-0.531455	-3.93158	0.000103117	0.0235641	1.10797
cg13426829	-0.390063	-3.93041	0.000104093	0.0236963	1.10018
cg19591588	-0.118574	-3.92875	0.000104036	0.0236963	1.09991
cg03064403	-0.380865	-3.92846	0.000104179	0.0236963	1.09872
cg22129364	0.374081	3.92826	0.000104287	0.0236963	1.09784
cg11158057	-0.401648	-3.92999	0.000104388	0.0236963	1.09782
cg13781197	-0.657883	-3.92767	0.000104482	0.0236963	1.09615
cg14709691	-0.73615	-3.92703	0.000104766	0.023731	1.09378
cg09048129	-0.501397	-3.92596	0.000105191	0.0237399	1.0902
cg07266616	-0.550692	-3.92579	0.000105262	0.0237399	1.08961
cg12502403	-0.146825	-3.92563	0.000105332	0.0237399	1.08902
cg13096208	-0.399364	-3.92711	0.000105462	0.0237399	1.08869
cg04955791	-0.297956	-3.92603	0.000105445	0.0237399	1.08836
cg22608492	-0.339009	-3.92591	0.000105787	0.0237833	1.08581
cg19999645	-0.2531	-3.92595	0.000106068	0.0238169	1.08377
cg07837516	0.155178	3.92307	0.000106498	0.0238837	1.07943
cg09970175	-0.526833	-3.92147	0.000107084	0.0239666	1.07451
cg04743933	-0.1893	-3.92135	0.000107132	0.0239666	1.07411
cg08349117	-0.422311	-3.9204	0.00010754	0.0240181	1.07078
cg15350780	-0.268991	-3.92019	0.000107628	0.0240181	1.07006
cg04267765	-0.424905	-3.91984	0.000107776	0.0240213	1.06885
cg14766198	-0.106266	-3.91928	0.000108016	0.0240407	1.06689
cg21132229	-0.257443	-3.91902	0.000108128	0.0240407	1.06598
cg02913089	-0.467075	-3.9175	0.000108783	0.0241394	1.06067
cg26715952	-0.578152	-3.91822	0.000108975	0.0241394	1.05962
cg20334849	0.419789	3.91874	0.000109019	0.0241394	1.05953
cg13971502	0.366424	3.91684	0.000109107	0.0241394	1.0581
cg02512505	-0.667655	-3.91618	0.000109351	0.0241639	1.05609
cg05870072	-0.279603	-3.91593	0.000109659	0.0241856	1.05381
cg13177873	-0.346833	-3.91534	0.000109717	0.0241856	1.05316
cg19615789	-0.158567	-3.91388	0.000110352	0.0242961	1.04808
cg02840109	-0.0670277	-3.91352	0.000110508	0.0243008	1.04684
cg22005634	-0.0685341	-3.9127	0.000110869	0.0243504	1.04397
cg18902090	-0.404604	-3.91144	0.000111424	0.0244427	1.03958
cg04987499	-0.723911	-3.91154	0.000111655	0.0244637	1.03802
cg12808565	-0.471582	-3.9104	0.000111884	0.0244842	1.03596
cg21212494	-0.179536	-3.90954	0.000112263	0.0244968	1.03299
cg02661426	-0.145658	-3.90829	0.00011282	0.0244968	1.02863
cg10884288	-0.811096	-3.90841	0.000112829	0.0244968	1.02862
cg25949941	-0.641062	-3.90775	0.00011306	0.0244968	1.02677
cg13289132	-0.465877	-3.90759	0.000113132	0.0244968	1.02621
cg24228819	-0.297585	-3.90833	0.000113201	0.0244968	1.02605
cg05385513	-0.656922	-3.90758	0.000113225	0.0244968	1.02557
cg03559815	-0.150366	-3.90697	0.000113453	0.0244968	1.02376
cg20167126	-0.392907	-3.90682	0.000113479	0.0244968	1.02351
cg07843056	-0.718282	-3.90673	0.000113516	0.0244968	1.02323
cg08885647	-0.694468	-3.90691	0.00011354	0.0244968	1.02314
cg15727783	-0.225237	-3.90662	0.000113568	0.0244968	1.02283
cg25003777	-0.524455	-3.90594	0.000113871	0.0245175	1.02048
cg23902823	-0.439108	-3.90575	0.000113956	0.0245175	1.01983
cg02516388	0.365452	3.90651	0.000114071	0.0245175	1.01938
cg19982230	-0.51996	-3.90489	0.000114346	0.0245303	1.01683
cg07622696	0.396948	3.90514	0.000114402	0.0245303	1.01656
cg18925548	-0.630179	-3.90431	0.000114645	0.0245509	1.01457
cg01280128	0.430684	3.90543	0.000114769	0.0245509	1.01421
cg09357979	-0.143798	-3.90353	0.000114961	0.0245628	1.01211
cg21308020	-0.0834566	-3.90252	0.00011542	0.024585	1.00861
cg24158452	-0.0743738	-3.90241	0.000115471	0.024585	1.00822
cg11775492	-0.12695	-3.90241	0.000115473	0.024585	1.0082
cg23989821	-0.537052	-3.90086	0.000116181	0.0246522	1.00284
cg18517266	-0.605669	-3.90128	0.000116393	0.0246522	1.00161
cg01046309	-0.075019	-3.90045	0.00011637	0.0246522	1.0014
cg26686415	-0.505336	-3.90034	0.000116418	0.0246522	1.00104
cg22232616	-0.0616412	-3.90023	0.00011647	0.0246522	1.00065
cg22453113	-0.277832	-3.89882	0.000117327	0.024729	0.994393
cg25002649	-0.514946	-3.89842	0.000117306	0.024729	0.994364
cg22277431	-0.355957	-3.9001	0.000117442	0.024729	0.994189
cg16509658	-0.513215	-3.89829	0.000117447	0.024729	0.993381
cg02408775	-0.722243	-3.89883	0.000117517	0.024729	0.99315
cg26259546	-0.504771	-3.89721	0.000117864	0.0247447	0.990191
cg23912697	-0.380006	-3.89721	0.000117866	0.0247447	0.990179
cg09986774	-0.190424	-3.89639	0.000118249	0.0247856	0.987327
cg03745386	-0.241305	-3.89575	0.000118547	0.0247856	0.985112
cg27307781	-0.589262	-3.89561	0.000118614	0.0247856	0.984614
cg19897330	-0.620604	-3.89543	0.000118698	0.0247856	0.983999
cg00326559	-0.243221	-3.89532	0.000118746	0.0247856	0.983639
cg16620537	-0.406301	-3.89353	0.000119587	0.0249133	0.977435
cg24800655	-0.643942	-3.89396	0.000119634	0.0249133	0.977318
cg22877509	-0.600315	-3.89345	0.000119784	0.0249158	0.976134
cg08523865	-0.320664	-3.89194	0.00012034	0.0250027	0.971924
cg08027110	-0.165434	-3.8907	0.000120929	0.0250964	0.96763
cg14598765	-0.103054	-3.88982	0.000121348	0.0251544	0.964592
cg05581701	-0.538353	-3.8889	0.000121791	0.0252172	0.961393
cg00531400	-0.139388	-3.88785	0.000122295	0.0252927	0.957761
cg22551942	-0.232622	-3.887	0.000122706	0.0253487	0.954812
cg13888710	-0.12188	-3.8863	0.000123044	0.0253896	0.952395
cg10884052	-0.459752	-3.88688	0.000123472	0.0254391	0.94998
cg18072802	-0.680498	-3.88522	0.000123566	0.0254391	0.94868
cg20585088	-0.608287	-3.8846	0.000123868	0.0254723	0.946533
cg02955911	-0.73388	-3.88435	0.000124242	0.0255201	0.94411
cg02854695	-0.401247	-3.88436	0.000124457	0.0255354	0.942778
cg26166004	-0.530048	-3.88253	0.000124882	0.0255689	0.93937
cg01600621	-0.0755587	-3.88249	0.000124903	0.0255689	0.93922
cg20618695	-0.602098	-3.88198	0.000125203	0.0256012	0.937156
cg24000873	-0.289312	-3.88124	0.00012552	0.0256327	0.934896
cg10423743	-0.221492	-3.88093	0.000125673	0.0256327	0.933824
cg19313043	-0.386205	-3.88124	0.000125955	0.0256327	0.932233
cg01279709	-0.56508	-3.88027	0.000125999	0.0256327	0.931551
cg09170679	-0.0695342	-3.87985	0.000126206	0.0256327	0.930107
cg01910484	-0.621979	-3.87931	0.000126474	0.0256327	0.928243
cg04931383	-0.511131	-3.87876	0.000126747	0.0256327	0.926347
cg19007249	-0.551639	-3.87871	0.00012677	0.0256327	0.926187
cg04392554	0.352342	3.87837	0.000127245	0.0256327	0.923171
cg24341498	-0.577264	-3.87759	0.000127329	0.0256327	0.922324
cg14784699	-0.706124	-3.87766	0.000127339	0.0256327	0.922293
cg23669611	-0.544379	-3.87788	0.000127389	0.0256327	0.922089
cg12624080	-0.215405	-3.87894	0.000127586	0.0256327	0.92136
cg22409276	-0.804879	-3.87751	0.000127492	0.0256327	0.921305
cg07482935	-0.507012	-3.87714	0.000127556	0.0256327	0.920763
cg17037491	-0.585351	-3.877	0.000127626	0.0256327	0.920277
cg27315191	-0.264657	-3.87648	0.000127887	0.0256465	0.918486
cg04410756	-0.262229	-3.87604	0.000128111	0.0256465	0.916949
cg20335959	-0.396307	-3.87602	0.000128121	0.0256465	0.916881
cg24804060	-0.272193	-3.87462	0.000128823	0.0257587	0.912077
cg05166490	-0.475549	-3.87584	0.000129004	0.0257663	0.911527
cg12396969	-0.436982	-3.87385	0.000129217	0.0257803	0.909397
cg06954481	-0.379145	-3.87321	0.000129708	0.025834	0.906207
cg12927498	-0.657824	-3.87308	0.000129771	0.025834	0.905775
cg27036581	-0.287459	-3.87373	0.000129964	0.0258439	0.904916
cg03011814	-0.53781	-3.87151	0.00013041	0.025904	0.901323
cg20042692	-0.666122	-3.87129	0.000131096	0.0259973	0.897207
cg19164987	-0.407897	-3.87003	0.000131167	0.0259973	0.896239
cg13180377	0.0739254	3.86924	0.000131573	0.0260492	0.893525
cg20243544	-0.576934	-3.86853	0.000131941	0.0260528	0.891071
cg06973595	-0.741935	-3.86863	0.000131971	0.0260528	0.890943
cg22859061	-0.692585	-3.86895	0.000132024	0.0260528	0.890774
cg26029554	-0.584292	-3.86689	0.000132792	0.0261117	0.885426
cg20566450	-0.64012	-3.86685	0.000132916	0.0261117	0.884695
cg07535928	-0.508637	-3.86726	0.000133048	0.0261117	0.884115
cg10828127	-0.497558	-3.8665	0.000132997	0.0261117	0.88407
cg18416022	-0.0789347	-3.86618	0.000133162	0.0261117	0.882982
cg19055803	-0.440255	-3.86588	0.00013332	0.0261117	0.881945
cg26540367	-0.302676	-3.86592	0.000133334	0.0261117	0.881886
cg03841977	-0.559745	-3.86535	0.000133594	0.0261223	0.880138
cg07189401	-0.415046	-3.8652	0.000133677	0.0261223	0.879595
cg26960176	-0.136073	-3.86424	0.00013418	0.0261711	0.876298
cg25945374	-0.60671	-3.86417	0.000134216	0.0261711	0.876062
cg24044259	-0.225892	-3.86382	0.000134402	0.0261791	0.874846
cg12426146	-0.391473	-3.86343	0.000134604	0.0261903	0.873525
cg03659519	-0.464663	-3.86451	0.000135052	0.0262285	0.871449
cg05282437	-0.137244	-3.86242	0.000135139	0.0262285	0.870045
cg06221222	-0.188377	-3.86224	0.000135236	0.0262285	0.869414
cg00936907	-0.298113	-3.86178	0.000135477	0.0262471	0.867852
cg04096096	-0.338722	-3.86206	0.000135847	0.0262906	0.865881
cg16718094	-0.131878	-3.86062	0.000136095	0.0263104	0.863856
cg19517525	-0.648835	-3.86074	0.000136313	0.0263138	0.862683
cg23152885	-0.668479	-3.86037	0.000136403	0.0263138	0.862009
cg04877802	-0.064151	-3.85955	0.000136664	0.026336	0.860189
cg14338887	-0.777112	-3.85934	0.000137269	0.0263904	0.856714
cg22050555	-0.0693655	-3.85846	0.00013725	0.0263904	0.856435
cg15811719	-0.362302	-3.85821	0.000137385	0.0263904	0.855572
cg19412295	-0.500785	-3.85709	0.000137992	0.026479	0.851703
cg14606067	-0.572995	-3.85596	0.000138598	0.0265328	0.847855
cg04237663	-0.363987	-3.856	0.000138681	0.0265328	0.847414
cg22304169	-0.653659	-3.85581	0.000138713	0.0265328	0.84715
cg00463449	-0.243716	-3.8554	0.000138901	0.0265407	0.845933
cg09966112	-0.227539	-3.85512	0.000139053	0.0265417	0.844974
cg13186228	-0.55945	-3.85495	0.000139247	0.0265506	0.843834
cg24047377	-0.452939	-3.85424	0.000139535	0.0265775	0.841937
cg06929414	-0.340179	-3.85385	0.000139749	0.0265785	0.840591
cg07688604	-0.653733	-3.85411	0.000139877	0.0265785	0.840009
cg05660436	-0.741223	-3.85342	0.000139981	0.0265785	0.839134
cg16494530	-0.310057	-3.85295	0.000140239	0.0265995	0.837518
cg15987088	-0.358012	-3.85254	0.000140466	0.0266146	0.836102
cg24370475	-0.330891	-3.85187	0.000140831	0.0266538	0.833824
cg03535933	-0.169932	-3.85162	0.000140967	0.0266538	0.832971
cg14362312	-0.580144	-3.85201	0.000141133	0.0266571	0.832245
cg00371368	-0.393227	-3.85287	0.000141369	0.0266641	0.831336
cg12757705	-0.373014	-3.85072	0.000141465	0.0266641	0.82988
cg17346857	-0.416587	-3.84974	0.000142012	0.0267275	0.826493
cg11987576	-0.111495	-3.84958	0.000142097	0.0267275	0.825967
cg25037461	-0.47085	-3.84703	0.000143518	0.0269667	0.817233
cg19991899	-0.345309	-3.84664	0.000143738	0.02698	0.815888
cg15015034	-0.359818	-3.84776	0.000144194	0.0269871	0.813955
cg04412646	-0.413824	-3.84746	0.000144368	0.0269871	0.812902
cg20948740	-0.434999	-3.84523	0.000144533	0.0269871	0.811043
cg13982454	-0.465483	-3.84512	0.000144596	0.0269871	0.810661
cg22197787	-0.364162	-3.84598	0.000144872	0.0269871	0.809586
cg04862097	-0.442179	-3.84465	0.000144858	0.0269871	0.809075
cg04575144	-0.106278	-3.84436	0.000145024	0.0269871	0.808071
cg08980711	-0.410669	-3.84431	0.000145053	0.0269871	0.807894
cg21568145	-0.465834	-3.84438	0.000145296	0.0269871	0.806643
cg18440777	-0.148711	-3.84387	0.000145304	0.0269871	0.806379
cg11120927	-0.630499	-3.84475	0.000145419	0.0269871	0.806162
cg16991515	-0.330207	-3.84334	0.0001456	0.0269871	0.804591
cg09276451	-0.373159	-3.84314	0.000145716	0.0269871	0.803889
cg23865597	-0.333104	-3.84207	0.000146323	0.0270717	0.800241
cg22512438	-0.593611	-3.84188	0.000146495	0.0270758	0.799261
cg25998666	-0.267128	-3.84113	0.000146864	0.0271085	0.797001
cg09082903	-0.57744	-3.84203	0.000146972	0.0271085	0.79684
cg18286501	-0.646427	-3.84038	0.000147289	0.0271393	0.794467
cg13560452	-0.318894	-3.83987	0.000147586	0.027145	0.792702
cg07530960	-0.0715535	-3.83963	0.000147725	0.027145	0.791874
cg15621458	-0.453464	-3.83951	0.000148024	0.027145	0.790276
cg19766988	-0.494331	-3.83918	0.000148038	0.027145	0.790059
cg04599631	-0.179372	-3.83903	0.000148071	0.027145	0.789822
cg21426239	-0.375495	-3.83815	0.00014858	0.0271938	0.786811
cg01582473	-0.505154	-3.83793	0.000148706	0.0271938	0.786065
cg25605313	-0.365071	-3.83697	0.000149262	0.0271938	0.782789
cg16176568	-0.412551	-3.83695	0.000149276	0.0271938	0.782707
cg23217005	-0.484604	-3.83692	0.000149289	0.0271938	0.782634
cg06861426	-0.436312	-3.83682	0.000149351	0.0271938	0.782267
cg05415840	-0.476404	-3.8366	0.000149475	0.0271938	0.781539
cg18765439	-0.562356	-3.837	0.000149589	0.0271938	0.781134
cg03891590	-0.509804	-3.83623	0.000149691	0.0271938	0.780272
cg19927257	-0.757367	-3.83605	0.000149887	0.0271976	0.779192
cg06319822	-0.452827	-3.83577	0.000150013	0.0271976	0.778426
cg26682580	-0.375437	-3.8371	0.000150257	0.0272145	0.777771
cg16501237	-0.349779	-3.83533	0.000150534	0.0272231	0.775578
cg12835949	-0.497873	-3.83429	0.000150826	0.0272231	0.773642
cg08233654	-0.53672	-3.83419	0.000150888	0.0272231	0.773286
cg13484546	-0.569795	-3.83435	0.000150906	0.0272231	0.773261
cg02286847	0.349967	3.83491	0.000151526	0.0272832	0.77038
cg23091824	-0.579087	-3.83283	0.000151686	0.0272832	0.768654
cg17014009	-0.611449	-3.83282	0.000151692	0.0272832	0.76862
cg09195198	-0.482247	-3.83186	0.000152371	0.0273779	0.764785
cg04425701	-0.231999	-3.83113	0.000152692	0.0273958	0.762855
cg00314029	-0.473277	-3.83063	0.000153091	0.0273958	0.76064
cg27547873	-0.359385	-3.83016	0.000153273	0.0273958	0.759523
cg09923107	-0.300032	-3.83134	0.000153402	0.0273958	0.759406
cg18685243	-0.649605	-3.83038	0.000153483	0.0273958	0.758575
cg05970437	-0.585563	-3.82978	0.000153499	0.0273958	0.758231
cg22055427	-0.269583	-3.82973	0.000153531	0.0273958	0.758048
cg07069434	-0.112179	-3.82879	0.00015409	0.0274352	0.75486
cg04920649	-0.432073	-3.82855	0.000154233	0.0274352	0.754043
cg20979786	-0.0635683	-3.82839	0.000154329	0.0274352	0.753501
cg21156815	-0.177416	-3.82819	0.000154448	0.0274352	0.752825
cg18239851	-0.159397	-3.82789	0.000154629	0.0274352	0.751798
cg26745540	-0.170439	-3.82815	0.000154663	0.0274352	0.751743
cg12714180	-0.54272	-3.82832	0.000154888	0.0274483	0.750707
cg21928701	-0.372191	-3.82895	0.000155057	0.0274513	0.750155
cg22698358	-0.513611	-3.82722	0.000155236	0.0274562	0.748507
cg16705383	-0.663915	-3.82562	0.000156	0.0275642	0.744053
cg06985640	-0.0764476	-3.82487	0.000156454	0.0275694	0.741504
cg19400725	-0.549545	-3.82489	0.000156505	0.0275694	0.741264
cg16662267	-0.705905	-3.8247	0.00015656	0.0275694	0.740911
cg03679005	-0.318964	-3.82457	0.000156639	0.0275694	0.740465
cg14808890	-0.393799	-3.82373	0.000157152	0.0276004	0.737599
cg05478631	-0.395103	-3.82319	0.000157482	0.0276004	0.735759
cg00298675	-0.0755491	-3.82308	0.00015755	0.0276004	0.73538
cg15147690	-0.429151	-3.82305	0.000157566	0.0276004	0.735289
cg20881888	-0.361146	-3.82303	0.000157579	0.0276004	0.735218
cg20800509	-0.461709	-3.8238	0.000158112	0.0276018	0.732984
cg08511440	-0.143901	-3.82234	0.000158002	0.0276018	0.732865
cg00353773	-0.590021	-3.82332	0.000158149	0.0276018	0.732593
cg02084834	-0.504647	-3.82202	0.000158197	0.0276018	0.731782
cg25717799	0.338941	3.82163	0.000158438	0.0276124	0.730447
cg25422351	-0.448134	-3.82143	0.000158564	0.0276124	0.729753
cg08557523	-0.330603	-3.82101	0.000158819	0.0276302	0.728343
cg16171526	-0.728723	-3.81927	0.00016011	0.0278056	0.721398
cg04457536	-0.0713745	-3.81889	0.000160135	0.0278056	0.721105
cg25739137	-0.142153	-3.81803	0.000160668	0.0278715	0.718187
cg09182533	-0.702223	-3.81738	0.000161336	0.0278755	0.714739
cg02512226	-0.372206	-3.81683	0.000161415	0.0278755	0.714119
cg03462699	-0.644829	-3.8173	0.000161615	0.0278755	0.713385
cg02523018	-0.134645	-3.81653	0.000161608	0.0278755	0.713074
cg07208333	-0.0750383	-3.81637	0.000161704	0.0278755	0.712549
cg10899547	-0.672924	-3.81652	0.000161908	0.0278755	0.711656
cg19754833	0.47282	3.81609	0.000161881	0.0278755	0.71159
cg11993754	-0.480949	-3.81602	0.000161925	0.0278755	0.711353
cg00930873	-0.329497	-3.81449	0.000162889	0.0279986	0.70615
cg14266050	-0.123862	-3.81439	0.00016295	0.0279986	0.705818
cg06815112	-0.39297	-3.81397	0.000163218	0.0280161	0.70438
cg05211642	-0.18965	-3.81374	0.000163362	0.0280161	0.703605
cg02862354	0.248029	3.81307	0.00016386	0.0280472	0.700983
cg13564889	-0.371894	-3.81425	0.000163989	0.0280472	0.700918
cg09621438	0.321343	3.81258	0.000164096	0.0280472	0.699673
cg27255678	-0.716171	-3.8128	0.000164164	0.0280472	0.699456
cg16123583	-0.132503	-3.81155	0.000164758	0.0281221	0.696145
cg21779301	-0.441606	-3.81055	0.000165396	0.0281524	0.692754
cg16247817	-0.757926	-3.81041	0.000165502	0.0281524	0.692205
cg23522611	-0.486249	-3.8106	0.000165533	0.0281524	0.692143
cg06943420	-0.74886	-3.8096	0.000166162	0.0281524	0.688816
cg02048412	-0.397326	-3.80937	0.000166152	0.0281524	0.688753
cg00185066	-0.455494	-3.80925	0.000166231	0.0281524	0.688338
cg16529530	-0.125578	-3.80904	0.000166366	0.0281524	0.687627
cg27554551	-0.375794	-3.80897	0.000166412	0.0281524	0.687385
cg21721825	-0.468018	-3.80928	0.000166519	0.0281524	0.687035
cg20083676	-0.428326	-3.8085	0.000166716	0.0281524	0.685785
cg08321366	-0.413151	-3.80846	0.000166737	0.0281524	0.685672
cg18440199	-0.388145	-3.8093	0.000166975	0.0281524	0.68496
cg18533386	-0.525504	-3.80896	0.000166991	0.0281524	0.68474
cg22777309	-0.146947	-3.80788	0.000167116	0.0281524	0.683683
cg08570521	-0.245462	-3.80885	0.000167632	0.0281931	0.681771
cg04582294	-0.427497	-3.80679	0.000167823	0.0281931	0.679977
cg12214908	-0.430534	-3.80691	0.000167943	0.0281931	0.679494
cg24150172	-0.469238	-3.80647	0.000168026	0.0281931	0.678918
cg27610961	-0.0791019	-3.8063	0.000168137	0.0281931	0.678341
cg25729795	-0.365979	-3.80595	0.000168364	0.0281948	0.677159
cg05866411	-0.684282	-3.80645	0.000168459	0.0281948	0.676948
cg25576788	-0.534755	-3.80518	0.00016887	0.0282374	0.674527
cg15861585	-0.604143	-3.80564	0.000169243	0.0282736	0.673052
cg12812233	-0.569219	-3.80409	0.000169651	0.0283156	0.670529
cg06364629	-0.174314	-3.80336	0.000170061	0.0283371	0.668363
cg22434409	-0.258053	-3.80331	0.000170093	0.0283371	0.668198
cg00026222	-0.53229	-3.80304	0.000170274	0.028341	0.66727
cg15959252	-0.575776	-3.80201	0.000170984	0.0284241	0.663642
cg22216413	-0.560131	-3.80281	0.000171402	0.0284241	0.662147
cg00137156	-0.158664	-3.80151	0.000171282	0.0284241	0.662092
cg03611555	-0.426312	-3.80213	0.000171379	0.0284241	0.661943
cg01236132	-0.422451	-3.80076	0.000171782	0.0284584	0.659538
cg27085904	-0.0892396	-3.80055	0.000171923	0.0284584	0.658815
cg10147666	-0.624682	-3.80015	0.000172189	0.0284628	0.657464
cg16172814	-0.622192	-3.79987	0.000172373	0.0284628	0.656523
cg02613435	-0.627473	-3.80002	0.000172423	0.0284628	0.656375
cg15460093	-0.621205	-3.79889	0.000173026	0.0285364	0.653209
cg13968099	-0.20759	-3.7992	0.000173524	0.0285664	0.651166
cg24924958	-0.343287	-3.79827	0.000173443	0.0285664	0.651103
cg23946548	0.246376	3.79737	0.000174044	0.028626	0.648066
cg13023701	-0.248367	-3.79677	0.00017453	0.0286798	0.645674
cg23616100	-0.624951	-3.79688	0.00017496	0.0287243	0.643856
cg21696393	-0.248233	-3.79377	0.000176482	0.0289479	0.635873
cg12137286	-0.402832	-3.79458	0.000176869	0.0289497	0.634575
cg01445809	-0.659493	-3.79362	0.000176788	0.0289497	0.63449
cg04855447	-0.528562	-3.79305	0.000176974	0.0289497	0.633436
cg20172795	-0.293867	-3.7924	0.00017742	0.0289513	0.631227
cg16124719	-0.266657	-3.79379	0.000177574	0.0289513	0.6312
cg19641582	-0.392786	-3.7934	0.000177681	0.0289513	0.630564
cg08786207	-0.120647	-3.79214	0.000177597	0.0289513	0.630353
cg24324441	-0.420839	-3.79186	0.000177784	0.0289513	0.62943
cg04947514	-0.140727	-3.79117	0.00017826	0.0289978	0.627087
cg00166327	-0.16793	-3.79096	0.000178406	0.0289978	0.626369
cg08341874	-0.454659	-3.79052	0.000178711	0.0289978	0.624872
cg10055386	-0.0738065	-3.79052	0.000178712	0.0289978	0.62487
cg12792011	-0.411884	-3.79143	0.000179085	0.0290324	0.623699
cg12429852	-0.11744	-3.78935	0.000179517	0.0290642	0.620928
cg24092470	-0.352849	-3.78908	0.000179883	0.0290642	0.619261
cg14110111	-0.572097	-3.78886	0.00017986	0.0290642	0.619257
cg00465841	-0.266613	-3.78983	0.000180156	0.0290642	0.618449
cg24164873	-0.41228	-3.78942	0.000180568	0.0290642	0.616532
cg26831241	-0.0698292	-3.78803	0.00018043	0.0290642	0.616482
cg08578245	-0.601909	-3.78799	0.000180462	0.0290642	0.61633
cg25284841	-0.0897674	-3.78789	0.000180534	0.0290642	0.615981
cg19300414	-0.719453	-3.78785	0.000180806	0.0290741	0.614824
cg08429308	-0.426119	-3.78729	0.000180951	0.0290741	0.613955
cg14881618	0.24325	3.78705	0.000181831	0.0291429	0.610168
cg24820996	-0.463109	-3.78616	0.000181739	0.0291429	0.61015
cg10113101	-0.543882	-3.78591	0.000181913	0.0291429	0.609311
cg22263793	-0.690512	-3.78589	0.000182024	0.0291429	0.608837
cg25350057	-0.201771	-3.78509	0.000182488	0.0291466	0.606543
cg11431957	-0.50533	-3.78451	0.000182899	0.0291466	0.604574
cg11835347	-0.39709	-3.78447	0.000182922	0.0291466	0.604462
cg21105787	-0.455795	-3.7845	0.000183003	0.0291466	0.60414
cg19213955	-0.435313	-3.7841	0.000183188	0.0291466	0.603188
cg20024403	-0.440598	-3.78394	0.0001833	0.0291466	0.602654
cg06465306	-0.242104	-3.78388	0.000183344	0.0291466	0.602442
cg17546478	-0.492195	-3.78382	0.000183381	0.0291466	0.602265
cg00820535	-0.143549	-3.78366	0.000183499	0.0291466	0.601704
cg22120714	-0.655263	-3.78362	0.000183794	0.029168	0.600468
cg20123649	-0.142477	-3.78298	0.000183979	0.0291716	0.599414
cg18686527	-0.667351	-3.78224	0.000184874	0.0292879	0.595397
cg02693127	-0.456915	-3.78138	0.000185118	0.0292904	0.594006
cg15637465	-0.550355	-3.7817	0.000185214	0.0292904	0.593759
cg07145284	-0.450134	-3.78065	0.000185636	0.0293315	0.591557
cg05055720	-0.134005	-3.77968	0.000186329	0.0294152	0.588293
cg07162820	-0.449364	-3.77898	0.00018683	0.0294565	0.585941
cg12920180	-0.538233	-3.77991	0.000187061	0.0294565	0.585425
cg05488523	-0.672548	-3.77956	0.00018708	0.0294565	0.58519
cg13721560	-0.16155	-3.77822	0.000187383	0.0294787	0.583349
cg23882658	-0.471172	-3.77711	0.000188183	0.0295712	0.579618
cg20532370	-0.640391	-3.77718	0.000188299	0.0295712	0.579186
cg06833732	-0.443081	-3.77728	0.000189016	0.0296581	0.57635
cg15674719	-0.109497	-3.77562	0.000189264	0.0296713	0.574597
cg23290344	-0.559264	-3.77645	0.000189636	0.0297039	0.573488
cg23752198	-0.145292	-3.7737	0.000190666	0.0298394	0.568131
cg07172280	-0.466164	-3.77336	0.000190915	0.0298404	0.566988
cg17105609	-0.727714	-3.77382	0.000191125	0.0298404	0.566365
cg06085011	-0.571166	-3.77309	0.000191168	0.0298404	0.56586
cg12598340	-0.483197	-3.77196	0.000191943	0.0299311	0.562284
cg17052926	-0.571893	-3.77177	0.00019223	0.0299311	0.561068
cg12296532	-0.672814	-3.7717	0.00019246	0.0299311	0.560131
cg26799216	-0.119748	-3.77119	0.000192511	0.0299311	0.559698
cg21320221	-0.18379	-3.7711	0.000192577	0.0299311	0.559396
cg04530460	-0.11785	-3.77075	0.000192835	0.0299395	0.558222
cg25034766	-0.454136	-3.77055	0.000193022	0.0299395	0.557397
cg08122545	-0.468859	-3.77088	0.000193128	0.0299395	0.557128
cg03509329	-0.536325	-3.76991	0.000193462	0.0299473	0.55538
cg18159324	-0.0780028	-3.76985	0.00019351	0.0299473	0.555163
cg22113588	-0.105642	-3.76881	0.000194281	0.0300161	0.551681
cg24733497	-0.567226	-3.76854	0.00019457	0.0300161	0.550434
cg10805082	0.289843	3.76841	0.00019458	0.0300161	0.550332
cg04873961	-0.0585089	-3.76832	0.000194646	0.0300161	0.550033
cg04403868	-0.275542	-3.76807	0.000194836	0.0300161	0.54918
cg18140433	-0.394519	-3.76793	0.000194951	0.0300161	0.548672
cg19099833	-0.494819	-3.76687	0.000195731	0.0301107	0.545164
cg25092681	-0.440449	-3.76777	0.000196135	0.0301227	0.54402
cg07100000	-0.501752	-3.76641	0.000196143	0.0301227	0.543363
cg05673098	-0.533311	-3.76599	0.000196503	0.030128	0.541784
cg13358636	-0.497261	-3.76544	0.000196808	0.030128	0.540359
cg14480858	-0.548452	-3.76527	0.000196938	0.030128	0.539782
cg01832737	-0.355481	-3.76555	0.000197099	0.030128	0.539291
cg19786920	-0.55811	-3.76516	0.000197056	0.030128	0.539281
cg25475289	0.468669	3.76495	0.000197178	0.030128	0.538717
cg23868141	-0.758737	-3.76448	0.000197853	0.0302056	0.535912
cg01141940	-0.562669	-3.76518	0.000198188	0.0302313	0.534953
cg24908413	-0.297901	-3.76203	0.000199404	0.0303817	0.528883
cg26979279	-0.136551	-3.76186	0.000199532	0.0303817	0.52832
cg09431525	-0.326722	-3.76155	0.000199764	0.0303817	0.527303
cg25793785	-0.210708	-3.76145	0.000199846	0.0303817	0.526942
cg05290056	-0.237171	-3.76088	0.000200282	0.0304223	0.525036
cg13948082	-0.404821	-3.76016	0.000200832	0.0304803	0.522631
cg21239311	-0.559748	-3.75985	0.000201073	0.0304912	0.521584
cg26019096	-0.0582399	-3.75948	0.000201356	0.030497	0.520352
cg16400492	-0.542881	-3.75947	0.000201566	0.030497	0.519556
cg08615333	-0.35833	-3.75896	0.00020176	0.030497	0.518596
cg08971771	-0.332325	-3.75893	0.000201786	0.030497	0.518484
cg00650856	-0.568027	-3.75774	0.000202707	0.0306107	0.514494
cg26988215	-0.584289	-3.7578	0.000202901	0.0306128	0.513802
cg21634064	-0.621213	-3.75728	0.00020306	0.0306128	0.51297
cg17470637	-0.0850113	-3.75685	0.000203398	0.0306365	0.511516
cg24946597	-0.526827	-3.75731	0.00020378	0.0306365	0.510309
cg23765834	-0.052902	-3.75565	0.000204331	0.0306365	0.507508
cg04351049	-0.369965	-3.75668	0.000204593	0.0306365	0.507009
cg17016266	-0.243845	-3.75531	0.000204604	0.0306365	0.506338
cg08341316	-0.363312	-3.75638	0.00020487	0.0306365	0.505852
cg11293190	-0.432113	-3.75591	0.000204858	0.0306365	0.505677
cg09416543	-0.21068	-3.75584	0.000204912	0.0306365	0.505447
cg03896836	-0.180073	-3.75491	0.000204912	0.0306365	0.50502
cg13582001	-0.309907	-3.75491	0.000204912	0.0306365	0.50502
cg21884421	-0.550447	-3.75451	0.00020523	0.0306522	0.503664
cg01364423	-0.126254	-3.75423	0.000205451	0.0306522	0.502721
cg14932468	-0.430159	-3.75385	0.000205747	0.0306522	0.501461
cg13079099	-0.426794	-3.75362	0.000205927	0.0306522	0.500694
cg18298494	-0.25839	-3.75355	0.000205984	0.0306522	0.500453
cg02750587	-0.139203	-3.75348	0.000206035	0.0306522	0.500237
cg24408057	-0.227306	-3.75241	0.000206882	0.030753	0.496643
cg10778862	-0.560912	-3.75119	0.000207852	0.0308717	0.492548
cg15878317	-0.521765	-3.7506	0.000208321	0.0309132	0.490574
cg02759622	0.335541	3.75051	0.000208473	0.0309132	0.489982
cg10101074	-0.43077	-3.74997	0.00020882	0.0309227	0.488482
cg08423052	-0.373021	-3.74974	0.000209011	0.0309227	0.48768
cg18932798	-0.545028	-3.75069	0.000209281	0.0309227	0.487146
cg13537353	-0.33897	-3.74934	0.000209331	0.0309227	0.486342
cg24844815	0.238741	3.74952	0.000209419	0.0309227	0.486106
cg09905605	-0.202121	-3.74904	0.000209563	0.0309227	0.485368
cg13593479	-0.458503	-3.74877	0.000209785	0.0309301	0.484444
cg16658719	-0.142743	-3.74716	0.000211077	0.0310757	0.479066
cg14159304	-0.540838	-3.74682	0.000211356	0.0310757	0.47791
cg24440468	-0.267304	-3.74674	0.000211416	0.0310757	0.477663
cg18290624	-0.490124	-3.74669	0.00021146	0.0310757	0.477479
cg14679587	-0.489315	-3.74635	0.000211736	0.0310909	0.47634
cg24814784	-0.0934789	-3.74478	0.000213007	0.0312287	0.471102
cg27569300	-0.670747	-3.74476	0.000213019	0.0312287	0.471049
cg26718433	-0.479162	-3.74486	0.000213828	0.0312832	0.468237
cg22602002	-0.479216	-3.74379	0.00021388	0.0312832	0.467557
cg16545496	-0.687108	-3.74403	0.000214111	0.0312832	0.466853
cg13556659	-0.546959	-3.74328	0.000214228	0.0312832	0.466098
cg06361531	-0.292225	-3.74289	0.00021455	0.0312832	0.464782
cg02859837	-0.268167	-3.74285	0.000214582	0.0312832	0.464653
cg26187061	-0.0731252	-3.74277	0.000214649	0.0312832	0.46438
cg11124930	-0.146424	-3.74236	0.00021498	0.0312832	0.46303
cg11124980	-0.12226	-3.74228	0.000215053	0.0312832	0.462734
cg04013093	-0.591627	-3.7427	0.000215122	0.0312832	0.462686
cg11404486	0.429606	3.74204	0.000216477	0.0314549	0.457646
cg10182355	-0.454513	-3.74013	0.000216818	0.0314764	0.455577
cg04098270	-0.590417	-3.74009	0.000216973	0.0314764	0.455022
cg08794939	-0.654304	-3.73883	0.000218292	0.0315901	0.449865
cg02248826	-0.496952	-3.73824	0.000218392	0.0315901	0.449247
cg24156613	-0.287024	-3.73809	0.000218519	0.0315901	0.448737
cg12810560	-0.14609	-3.73849	0.000218619	0.0315901	0.448583
cg06952416	-0.379186	-3.73833	0.000218631	0.0315901	0.448468
cg20732367	-0.478668	-3.73754	0.000218974	0.0316144	0.446918
cg08589721	-0.452919	-3.73711	0.000219334	0.0316411	0.445481
cg16359657	-0.399466	-3.73644	0.000219895	0.0316602	0.443246
cg24657206	-0.503623	-3.7363	0.000220009	0.0316602	0.442792
cg21123160	-0.451285	-3.73602	0.000220264	0.0316602	0.441786
cg08675869	-0.411947	-3.73636	0.000220347	0.0316602	0.441662
cg03698393	-0.496768	-3.73555	0.000220644	0.0316602	0.440268
cg26026416	0.242738	3.73524	0.000220904	0.0316602	0.439239
cg14010405	-0.44069	-3.73521	0.000221174	0.0316602	0.438303
cg24551579	-0.538561	-3.7354	0.000221415	0.0316602	0.437572
cg16405637	-0.232917	-3.73578	0.000221812	0.0316602	0.436399
cg07836815	-0.39467	-3.7346	0.000221814	0.0316602	0.435843
cg18082080	-0.162513	-3.73513	0.000221976	0.0316602	0.435541
cg07201620	-0.367721	-3.73412	0.00022185	0.0316602	0.435498
cg25604994	-0.673428	-3.73406	0.000221984	0.0316602	0.435013
cg17414380	-0.194629	-3.73396	0.000221985	0.0316602	0.434965
cg01818121	-0.576969	-3.73411	0.000222093	0.0316602	0.434669
cg01944655	-0.316612	-3.73332	0.000222624	0.0317109	0.432505
cg05652757	-0.488132	-3.73168	0.000223947	0.0318731	0.427281
cg24411913	-0.583906	-3.73145	0.000224116	0.0318731	0.426606
cg18393747	-0.564725	-3.73131	0.000224348	0.0318811	0.425761
cg07722358	-0.49229	-3.73054	0.000224891	0.0319216	0.423583
cg20712860	-0.142018	-3.73039	0.000225019	0.0319216	0.423087
cg23024228	-0.492437	-3.73014	0.000225238	0.0319216	0.422236
cg08330183	-0.635914	-3.73036	0.00022534	0.0319216	0.422001
cg26497264	-0.0453757	-3.72963	0.000225671	0.0319347	0.420555
cg13952656	-0.74748	-3.73036	0.000225826	0.0319347	0.420376
cg15095922	-0.498158	-3.72981	0.000225962	0.0319347	0.419667
cg21235838	-0.0665587	-3.7287	0.000226471	0.0319816	0.417457
cg24111710	-0.129551	-3.72845	0.000226688	0.0319873	0.416619
cg13347257	-0.573968	-3.72872	0.000227218	0.0320174	0.414989
cg12025522	-0.700085	-3.72804	0.000227635	0.0320174	0.413292
cg01168865	-0.48501	-3.72776	0.000228	0.0320174	0.411954
cg14266196	0.22631	3.72679	0.000228123	0.0320174	0.4111
cg16994506	-0.110935	-3.72661	0.000228284	0.0320174	0.410479
cg16127845	-0.518522	-3.72637	0.000228495	0.0320174	0.409672
cg13113197	0.38454	3.72739	0.000228655	0.0320174	0.409624
cg15815349	-0.171201	-3.72694	0.000229021	0.0320174	0.408212
cg26683259	-0.518098	-3.72585	0.000228946	0.0320174	0.407947
cg25121332	-0.582669	-3.72585	0.000228951	0.0320174	0.407934
cg12390003	-0.0973627	-3.72553	0.000229224	0.0320174	0.406885
cg10232654	-0.264781	-3.72574	0.000229363	0.0320174	0.406529
cg05441651	-0.295764	-3.72519	0.000229518	0.0320174	0.405766
cg03502002	-0.587787	-3.72666	0.000229736	0.0320174	0.405738
cg13496979	-0.486076	-3.72505	0.000229643	0.0320174	0.405289
cg15316206	-0.484133	-3.72496	0.000229721	0.0320174	0.40499
cg10250833	-0.430102	-3.72434	0.000230259	0.0320656	0.402943
cg05554936	-0.514752	-3.72367	0.000230852	0.032101	0.400694
cg01175020	-0.438917	-3.72365	0.000230869	0.032101	0.400631
cg24580066	-0.388547	-3.72378	0.000232064	0.0322029	0.396811
cg06899755	-0.568267	-3.72227	0.000232085	0.0322029	0.396033
cg26591144	-0.0804824	-3.72201	0.000232307	0.0322029	0.395198
cg19244428	0.397641	3.72201	0.000232314	0.0322029	0.395171
cg05848863	-0.253651	-3.72342	0.000232612	0.0322195	0.394872
cg05568274	0.27478	3.72228	0.000233156	0.0322701	0.392581
cg01060059	0.261079	3.72176	0.000234023	0.0323654	0.389548
cg11536851	-0.4152	-3.71986	0.000234213	0.0323669	0.388049
cg07766612	-0.408245	-3.71956	0.000234481	0.0323791	0.38705
cg22321237	-0.663623	-3.71917	0.000234827	0.0324021	0.38576
cg12644668	-0.316641	-3.71856	0.000235372	0.0324098	0.383732
cg01867433	-0.507632	-3.71854	0.000235391	0.0324098	0.383659
cg16568727	-0.445936	-3.71851	0.00023542	0.0324098	0.383551
cg05287314	-0.269296	-3.71828	0.000235626	0.0324114	0.382786
cg26852602	-0.123748	-3.71793	0.000235942	0.0324114	0.381615
cg00186954	-0.363139	-3.71718	0.000236614	0.0324114	0.379128
cg10572274	-0.56392	-3.71708	0.000236705	0.0324114	0.378792
cg05863502	-0.479305	-3.71692	0.000236845	0.0324114	0.378273
cg07532744	-0.149378	-3.71688	0.000236878	0.0324114	0.378154
cg14538439	-0.729907	-3.71705	0.000236986	0.0324114	0.377885
cg14743594	-0.249468	-3.71819	0.000237296	0.0324114	0.377442
cg13407456	-0.296636	-3.71673	0.000237364	0.0324114	0.376539
cg25845374	-0.422335	-3.7163	0.000237402	0.0324114	0.376221
cg01697719	-0.505167	-3.71639	0.000237738	0.0324114	0.3752
cg07785726	-0.152479	-3.71587	0.000237795	0.0324114	0.374772
cg23023178	0.45509	3.71661	0.000238131	0.0324114	0.37406
cg26204638	-0.582393	-3.71561	0.000238112	0.0324114	0.373654
cg00328075	-0.361958	-3.71547	0.000238154	0.0324114	0.373453
cg19477600	-0.617939	-3.71532	0.000238301	0.0324114	0.37292
cg03874868	-0.410034	-3.71466	0.000238885	0.0324597	0.370772
cg04888241	-0.452417	-3.71517	0.000239094	0.0324597	0.370353
cg15861189	-0.208795	-3.71432	0.000239194	0.0324597	0.369641
cg17422836	-0.0871767	-3.71367	0.000239784	0.0324938	0.367486
cg16203607	-0.23167	-3.71365	0.000239806	0.0324938	0.367408
cg19407095	-0.247835	-3.71248	0.000240871	0.0325696	0.363532
cg11208478	-0.119184	-3.71242	0.000240921	0.0325696	0.363348
cg19564884	-0.277521	-3.71286	0.000241086	0.0325696	0.363039
cg21875532	-0.599952	-3.71228	0.000241054	0.0325696	0.362868
cg13395410	-0.468669	-3.71353	0.000241338	0.0325794	0.36257
cg08025100	-0.206674	-3.71147	0.000241792	0.0325958	0.360194
cg05109245	-0.433605	-3.71276	0.000242001	0.0325958	0.36015
cg15219262	-0.0634348	-3.71144	0.000241821	0.0325958	0.360089
cg25045746	-0.621914	-3.71014	0.000243029	0.0327099	0.355738
cg26187005	0.379606	3.71091	0.000243286	0.0327202	0.355307
cg14653281	-0.426748	-3.7103	0.000244001	0.0327437	0.352816
cg06664357	-0.456074	-3.70906	0.000244013	0.0327437	0.352198
cg14936968	-0.773716	-3.70944	0.000244146	0.0327437	0.351965
cg19108542	-0.126422	-3.70887	0.000244185	0.0327437	0.351579
cg10024587	-0.469658	-3.70866	0.000244381	0.0327457	0.350877
cg03032214	-0.397136	-3.70962	0.000244752	0.0327468	0.350189
cg17957186	-0.346865	-3.70838	0.000244644	0.0327468	0.349939
cg03694261	-0.657511	-3.70827	0.000244945	0.0327483	0.348964
cg14471096	-0.0849988	-3.70764	0.000245328	0.0327616	0.347496
cg21288315	-0.269137	-3.70756	0.000245407	0.0327616	0.347216
cg00690148	-0.460155	-3.70788	0.000245953	0.0328103	0.345701
cg17841838	-0.0733953	-3.70617	0.000246704	0.0328863	0.342604
cg06167664	-0.715452	-3.70625	0.000247417	0.032957	0.34048
cg15685834	-0.384966	-3.70599	0.000248036	0.0330151	0.338485
cg10093738	-0.190747	-3.70422	0.000248614	0.0330445	0.335904
cg26664871	-0.540333	-3.7041	0.000248776	0.0330445	0.335359
cg16787624	-0.488451	-3.70393	0.000248805	0.0330445	0.33519
cg09786479	-0.427938	-3.70281	0.000249856	0.0331454	0.331503
cg00367135	-0.400827	-3.70273	0.000249932	0.0331454	0.331239
cg06843030	-0.106732	-3.70237	0.000250271	0.0331661	0.330053
cg10821050	-0.216494	-3.70216	0.000251107	0.0332525	0.327454
cg07301795	-0.376213	-3.70118	0.000251403	0.0332672	0.326108
cg17741014	-0.448325	-3.70077	0.000251794	0.0332746	0.324749
cg14277260	-0.498558	-3.69989	0.00025263	0.0332746	0.321849
cg12307787	-0.713463	-3.70029	0.000252803	0.0332746	0.321523
cg20540942	0.474081	3.6997	0.00025282	0.0332746	0.321192
cg27555365	-0.373961	-3.69965	0.000252861	0.0332746	0.321052
cg09146129	-0.267899	-3.6995	0.000253006	0.0332746	0.320551
cg24730871	-0.0604429	-3.69944	0.000253066	0.0332746	0.320344
cg06350404	-0.512125	-3.69914	0.000253348	0.0332746	0.31937
cg02696790	-0.559961	-3.69899	0.000253498	0.0332746	0.318852
cg07749087	-0.0689351	-3.69882	0.000253658	0.0332746	0.318299
cg00350296	-0.330555	-3.69882	0.000253662	0.0332746	0.318287
cg02903680	-0.480917	-3.69881	0.000253667	0.0332746	0.318268
cg08369368	-0.632356	-3.69895	0.000254066	0.0332934	0.317158
cg10106804	-0.558498	-3.69893	0.000254179	0.0332934	0.316815
cg11539424	-0.334979	-3.69973	0.000254574	0.033321	0.316029
cg03704653	-0.204111	-3.69753	0.000254901	0.0333217	0.314028
cg27346707	-0.479769	-3.69748	0.000254948	0.0333217	0.313864
cg12703194	-0.242005	-3.69723	0.000255189	0.0333263	0.31304
cg11740348	-0.558466	-3.69707	0.000255352	0.0333263	0.312487
cg10880928	-0.505912	-3.69658	0.000255857	0.0333682	0.310775
cg03513962	-0.402265	-3.6956	0.000256768	0.0334218	0.307645
cg08874609	-0.419469	-3.69548	0.000256885	0.0334218	0.307249
cg05316415	-0.312912	-3.6952	0.000257149	0.0334218	0.306349
cg14089714	-0.472597	-3.69498	0.00025737	0.0334218	0.305601
cg06940792	-0.629034	-3.69508	0.000257525	0.0334218	0.3052
cg22511262	-0.327084	-3.69485	0.000257494	0.0334218	0.305179
cg24425021	-0.496713	-3.69484	0.000257597	0.0334218	0.304874
cg09453116	0.41116	3.69459	0.000257748	0.0334218	0.304317
cg06811166	-0.438297	-3.69224	0.000260046	0.0336956	0.296558
cg05931439	-0.597645	-3.69198	0.000260299	0.0337043	0.295706
cg17320282	-0.256715	-3.69142	0.000260853	0.0337518	0.29385
cg26044171	-0.46882	-3.69113	0.000261136	0.0337534	0.292901
cg03190938	-0.505452	-3.69103	0.000261239	0.0337534	0.292557
cg14752336	-0.328423	-3.692	0.000261736	0.0337547	0.291601
cg02843687	-0.18013	-3.69068	0.00026158	0.0337547	0.291418
cg23516451	-0.262821	-3.69045	0.000261809	0.0337547	0.29065
cg15928093	-0.421924	-3.69074	0.000262932	0.03383	0.287588
cg26390889	-0.370873	-3.68932	0.000262927	0.03383	0.286929
cg25150440	-0.372464	-3.68912	0.000263129	0.03383	0.286257
cg14774086	-0.501078	-3.6891	0.000263142	0.03383	0.286212
cg02530437	-0.492911	-3.68769	0.000264553	0.0339873	0.281539
cg08666831	-0.551933	-3.68716	0.000265227	0.0340496	0.279385
cg18129755	0.35678	3.6855	0.000266746	0.0341987	0.274325
cg01324724	-0.0691878	-3.68536	0.000266884	0.0341987	0.273872
cg26878949	-0.449421	-3.68529	0.000266956	0.0341987	0.273637
cg24531267	-0.124875	-3.68492	0.000267325	0.0342217	0.27243
cg03460682	-0.534784	-3.68432	0.000267931	0.0342751	0.27045
cg15043642	-0.608968	-3.6841	0.000268432	0.0343149	0.268948
cg06033387	-0.461972	-3.68339	0.000268868	0.0343463	0.267399
cg09884423	-0.506165	-3.68309	0.00026918	0.0343619	0.266386
cg20908936	-0.276737	-3.68287	0.000269702	0.0343694	0.264833
cg11086760	-0.356925	-3.68266	0.00026983	0.0343694	0.264382
cg26372517	-0.479704	-3.68234	0.000269934	0.0343694	0.26394
cg03168614	0.333747	3.68228	0.000269999	0.0343694	0.263729
cg01981762	-0.410366	-3.68145	0.000270845	0.0344336	0.260998
cg12463346	-0.055493	-3.68141	0.000270885	0.0344336	0.260869
cg12926104	-0.35467	-3.68118	0.000271119	0.0344392	0.260114
cg27307298	-0.469811	-3.68069	0.000271618	0.0344784	0.258505
cg14105566	-0.27864	-3.68043	0.000271885	0.034488	0.257647
cg03084949	-0.393121	-3.67912	0.000273358	0.0346355	0.252984
cg24219308	-0.547546	-3.67866	0.000273706	0.0346355	0.251816
cg01748627	-0.451777	-3.67861	0.000273754	0.0346355	0.251663
cg13036855	-0.549209	-3.67842	0.000273958	0.0346355	0.251013
cg21561492	-0.462203	-3.67837	0.000274006	0.0346355	0.250858
cg17534899	-0.419039	-3.67735	0.000275296	0.0347719	0.246862
cg10246448	-0.273547	-3.67695	0.00027547	0.0347719	0.246202
cg13755070	-0.447765	-3.67605	0.000276402	0.0348554	0.243251
cg20299697	-0.260851	-3.67594	0.000276517	0.0348554	0.242887
cg05307923	-0.284788	-3.67684	0.000276751	0.0348606	0.242687
cg10353539	-0.550861	-3.67567	0.000277291	0.0349043	0.240671
cg20599798	-0.53316	-3.67505	0.000277669	0.034926	0.239354
cg22481606	-0.137829	-3.67467	0.00027785	0.034926	0.238686
cg02740969	-0.0915378	-3.67404	0.000278503	0.0349823	0.236635
cg01718116	-0.547402	-3.67465	0.000279003	0.0349823	0.235591
cg11258043	-0.262287	-3.67459	0.000279072	0.0349823	0.235375
cg02341380	0.264985	3.67359	0.000278976	0.0349823	0.235153
cg23425316	0.392831	3.67244	0.000280424	0.0351274	0.230741
cg20471045	-0.134855	-3.67172	0.000280944	0.0351682	0.229011
cg03915298	-0.106616	-3.67143	0.000281246	0.035176	0.228073
cg14806374	-0.163479	-3.67114	0.000281553	0.035176	0.227119
cg26461637	-0.579507	-3.67111	0.00028159	0.035176	0.227005
cg01783070	-0.526147	-3.67188	0.000282039	0.0351918	0.226188
cg14204281	-0.443551	-3.67062	0.000282106	0.0351918	0.225406
cg23916751	-0.0539042	-3.66999	0.000282782	0.0352518	0.223315
cg13406893	-0.480351	-3.66936	0.000283578	0.0353266	0.220921
cg24557470	-0.0675549	-3.66803	0.000284872	0.0354634	0.216882
cg15413177	-0.603663	-3.66756	0.000285386	0.0355029	0.215313
cg26175428	-0.234848	-3.66704	0.000285926	0.0355388	0.213655
cg12392473	-0.746251	-3.66731	0.000286264	0.0355388	0.212904
cg16549596	-0.302828	-3.66675	0.000286245	0.0355388	0.212683
cg16518266	-0.391637	-3.66639	0.000286624	0.03554	0.211526
cg01324115	-0.381181	-3.66628	0.000286741	0.03554	0.211169
cg15929698	-0.321381	-3.66617	0.000286864	0.03554	0.210797
cg07060551	-0.122866	-3.66594	0.000287111	0.0355416	0.210044
cg16627236	-0.383755	-3.66578	0.000287287	0.0355416	0.209509
cg04321866	0.479434	3.66619	0.000287466	0.0355416	0.209241
cg01674274	-0.328731	-3.66541	0.00028768	0.0355437	0.208315
cg10715265	-0.25642	-3.66551	0.000288383	0.0356036	0.206544
cg14036830	-0.622646	-3.66543	0.000288645	0.0356036	0.205827
cg15992535	-0.641583	-3.66495	0.00028881	0.0356036	0.205174
cg08843039	-0.243895	-3.66424	0.000288953	0.0356036	0.20446
cg18378883	-0.447062	-3.66389	0.000289335	0.0356126	0.203306
cg26679004	-0.465098	-3.66377	0.000289454	0.0356126	0.202944
cg19040163	-0.624664	-3.66363	0.000289617	0.0356126	0.202454
cg19302555	-0.111554	-3.66302	0.00029027	0.0356282	0.200485
cg15447540	-0.445369	-3.6629	0.000290405	0.0356282	0.20008
cg17239558	-0.587393	-3.66283	0.000290478	0.0356282	0.199861
cg03672854	-0.635191	-3.66278	0.000290532	0.0356282	0.199699
cg04554033	0.360606	3.66251	0.000290834	0.0356411	0.198791
cg18172804	-0.0520986	-3.66222	0.00029115	0.0356556	0.197843
cg04189727	-0.192417	-3.66181	0.000291596	0.0356861	0.196505
cg09284708	-0.505837	-3.66021	0.000293355	0.0358771	0.191252
cg16092018	0.47384	3.6607	0.000294326	0.035969	0.189032
cg23736307	-0.422746	-3.65916	0.000294505	0.035969	0.187837
cg14608384	-0.429215	-3.65893	0.000294766	0.0359765	0.187064
cg02988254	-0.131664	-3.65853	0.000295201	0.0360053	0.185777
cg00711773	-0.0919538	-3.65826	0.000295502	0.0360178	0.184885
cg04185037	-0.624173	-3.65682	0.000297104	0.0361712	0.180163
cg07927984	-0.312532	-3.65677	0.000297161	0.0361712	0.179996
cg18116154	-0.701177	-3.65684	0.000297709	0.0362136	0.178658
cg14633426	-0.547296	-3.65537	0.000298718	0.0363118	0.175433
cg20603609	-0.576373	-3.6552	0.000299074	0.0363307	0.174466
cg00228796	-0.307273	-3.65476	0.000299398	0.0363456	0.173447
cg22333846	-0.442139	-3.65446	0.000299741	0.0363628	0.172449
cg02526522	-0.444963	-3.65435	0.000299998	0.0363696	0.171756
cg25497529	-0.392369	-3.65451	0.000301015	0.0364373	0.169317
cg21350399	-0.189377	-3.65335	0.000300983	0.0364373	0.168838
cg04102600	-0.592767	-3.65351	0.000301162	0.0364373	0.16847
cg07871503	-0.248856	-3.65275	0.000301664	0.0364737	0.166864
cg06713521	-0.0827135	-3.65245	0.000302002	0.0364901	0.165887
cg16914151	-0.553906	-3.65212	0.000302381	0.0365115	0.164793
cg15987885	-0.276047	-3.65273	0.000303204	0.0365559	0.163071
cg14562712	-0.152002	-3.65153	0.000303045	0.0365559	0.162876
cg16626405	-0.503495	-3.65123	0.000303388	0.0365559	0.161888
cg20329210	-0.482505	-3.65148	0.000303561	0.0365559	0.161588
cg07156563	-0.383645	-3.6509	0.000303759	0.0365559	0.160821
cg10553894	-0.171246	-3.65071	0.000303977	0.0365568	0.160197
cg10640435	-0.484237	-3.65054	0.000304171	0.0365568	0.159637
cg24364574	-0.479702	-3.65	0.000304789	0.0366067	0.157866
cg07249433	-0.559994	-3.64918	0.000305725	0.0366609	0.155191
cg02317763	-0.0577045	-3.64916	0.000305744	0.0366609	0.155135
cg01533409	-0.169793	-3.64907	0.000305849	0.0366609	0.154835
cg15494174	-0.108597	-3.64861	0.000306369	0.0366989	0.153353
cg19504605	0.272034	3.6481	0.000306957	0.0367272	0.151679
cg03471895	-0.0646813	-3.6478	0.000307298	0.0367272	0.150708
cg13487312	-0.336059	-3.64767	0.000307448	0.0367272	0.150282
cg26226566	-0.0658645	-3.64759	0.000307547	0.0367272	0.150001
cg21727359	-0.409415	-3.64771	0.000307621	0.0367272	0.149884
cg02006203	-0.624742	-3.64701	0.000308785	0.0368418	0.146737
cg08908184	-0.259923	-3.64719	0.000309212	0.0368684	0.145797
cg26365534	-0.479967	-3.64501	0.000310524	0.0369953	0.141594
cg01494454	-0.554735	-3.64482	0.000311021	0.0369953	0.140312
cg22539985	0.434279	3.64493	0.000311505	0.0369953	0.139212
cg16815825	-0.22117	-3.64405	0.000311645	0.0369953	0.138446
cg22160463	-0.336245	-3.64389	0.000311821	0.0369953	0.137954
cg18016826	-0.495487	-3.64388	0.000311837	0.0369953	0.137911
cg10508295	-0.0712724	-3.64384	0.000311884	0.0369953	0.137779
cg01182555	-0.186225	-3.64382	0.000311914	0.0369953	0.137695
cg18499839	-0.59097	-3.64364	0.000312972	0.0370676	0.135092
cg13366537	-0.439046	-3.64269	0.000313223	0.0370676	0.134039
cg13804058	-0.176677	-3.64332	0.000313451	0.0370676	0.133805
cg04225902	-0.294305	-3.64252	0.000313429	0.0370676	0.133465
cg25358770	-0.500727	-3.64226	0.000313728	0.0370676	0.132633
cg04287931	-0.151118	-3.64224	0.000313753	0.0370676	0.132563
cg13673319	-0.185933	-3.64185	0.000314207	0.0370969	0.131301
cg21335942	0.301311	3.64279	0.000315003	0.0371424	0.129881
cg05113000	-0.270739	-3.64141	0.000314733	0.0371348	0.12984
cg08839210	-0.467403	-3.64081	0.000315434	0.0371506	0.127899
cg19472759	-0.0721399	-3.64074	0.00031552	0.0371506	0.127662
cg09174123	-0.256937	-3.64046	0.00031585	0.0371506	0.12675
cg01259029	-0.312628	-3.64042	0.000315895	0.0371506	0.126625
cg01804570	-0.407999	-3.64061	0.000316899	0.0372312	0.12436
cg12747860	0.319195	3.63949	0.000316992	0.0372312	0.123599
cg19426944	-0.371208	-3.63931	0.000317496	0.0372355	0.122335
cg19157647	-0.419202	-3.63933	0.00031769	0.0372355	0.121889
cg00343240	-0.100031	-3.6388	0.000317809	0.0372355	0.121353
cg00403955	-0.509394	-3.63876	0.000317852	0.0372355	0.121233
cg25475171	-0.341093	-3.63823	0.000318492	0.0372729	0.119479
cg02900441	-0.582466	-3.63813	0.000318605	0.0372729	0.119169
cg24689099	-0.0463892	-3.63797	0.00031879	0.0372729	0.118661
cg10695848	-0.714996	-3.63814	0.000319288	0.0373069	0.117588
cg02729344	-0.357971	-3.63679	0.000320198	0.0373794	0.114815
cg14009729	-0.328826	-3.63751	0.000320381	0.0373794	0.114741
cg20402284	-0.381148	-3.63652	0.000320528	0.0373794	0.113917
cg04845236	-0.264499	-3.63585	0.000321324	0.037448	0.111753
cg14409559	-0.476109	-3.63545	0.000322658	0.0375565	0.108484
cg19802138	-0.374196	-3.63472	0.000322764	0.0375565	0.107883
cg24040043	-0.304911	-3.63424	0.000323256	0.0375565	0.10652
cg24685998	-0.579633	-3.63404	0.000323496	0.0375565	0.105873
cg15481483	-0.14422	-3.634	0.00032355	0.0375565	0.105727
cg03477252	-0.313395	-3.63389	0.000323679	0.0375565	0.105381
cg26726370	-0.19944	-3.63387	0.000323709	0.0375565	0.105299
cg21497246	-0.148984	-3.63282	0.000324981	0.0376714	0.101877
cg01939477	-0.493796	-3.63305	0.000325116	0.0376714	0.101681
cg10660844	-0.27315	-3.63256	0.000325709	0.0376917	0.100091
cg16648140	-0.219896	-3.63226	0.00032566	0.0376917	0.100057
cg19024296	-0.470551	-3.63144	0.000326647	0.0377761	0.0974148
cg20618357	-0.117605	-3.63084	0.000327388	0.0378019	0.0954371
cg04497176	-0.409694	-3.6312	0.000328139	0.0378019	0.0939181
cg19051105	-0.631798	-3.63074	0.000328081	0.0378019	0.0938264
cg13924988	-0.630545	-3.63014	0.000328231	0.0378019	0.0931937
cg14250130	-0.560195	-3.63014	0.000328236	0.0378019	0.0931813
cg16774604	-0.115768	-3.63014	0.000328243	0.0378019	0.0931625
cg14448169	-0.505867	-3.63028	0.000328442	0.0378019	0.0927832
cg07636846	-0.558776	-3.62985	0.000328702	0.0378019	0.091989
cg24902557	-0.438997	-3.62972	0.000328752	0.0378019	0.0918097
cg11224423	-0.142234	-3.62936	0.000329194	0.0378105	0.0906374
cg01943874	-0.362231	-3.62925	0.000329389	0.0378105	0.090147
cg11461670	-0.417293	-3.62915	0.000329455	0.0378105	0.0899473
cg13592599	-0.254308	-3.62872	0.000329974	0.0378461	0.0885727
cg24006352	-0.335204	-3.62823	0.000330585	0.0378922	0.086958
cg05726661	-0.472502	-3.62796	0.000330917	0.0379061	0.0860844
cg25076767	-0.633029	-3.62772	0.000331222	0.0379105	0.0852854
cg02694489	-0.363488	-3.62758	0.000331375	0.0379105	0.0848773
cg00982919	-0.402191	-3.62722	0.00033191	0.0379396	0.0835033
cg03634997	0.244785	3.62711	0.000332049	0.0379396	0.0831417
cg21462316	-0.097502	-3.62677	0.00033238	0.0379534	0.0822353
cg20053329	0.306435	3.62671	0.000333872	0.0380758	0.0788862
cg15227848	-0.341825	-3.62606	0.00033381	0.0380758	0.0787071
cg15328582	-0.224859	-3.62586	0.000334345	0.0381005	0.0774224
cg02049210	-0.407358	-3.62505	0.000334511	0.0381005	0.0766599
cg14560006	-0.411931	-3.62436	0.000335369	0.0381742	0.0744237
cg23549160	-0.148707	-3.62453	0.00033625	0.0382104	0.0725653
cg25632883	-0.412635	-3.62373	0.000336167	0.0382104	0.0723501
cg20111643	-0.665668	-3.6236	0.000336321	0.0382104	0.0719503
cg07608621	-0.23616	-3.62442	0.000336778	0.0382383	0.071348
cg16788391	-0.540161	-3.62255	0.00033764	0.0383121	0.0685363
cg13978381	-0.060118	-3.62207	0.000338243	0.0383565	0.0669792
cg07930207	-0.0937281	-3.62162	0.000338814	0.0383971	0.0655093
cg00558813	-0.0972217	-3.6208	0.000339842	0.0384894	0.0628665
cg01823544	-0.173186	-3.61882	0.000342356	0.0387499	0.0564366
cg13255056	-0.398679	-3.6185	0.000342759	0.0387712	0.0554125
cg05577548	0.353036	3.61896	0.000343103	0.0387859	0.0548979
cg11117945	-0.483335	-3.61791	0.000343509	0.0388075	0.0535042
cg27462398	-0.257865	-3.6172	0.000344416	0.03887	0.0512047
cg10420952	-0.229238	-3.61714	0.000344492	0.03887	0.0510127
cg09287629	-0.442213	-3.61613	0.00034579	0.0389876	0.0477335
cg19748341	-0.546081	-3.61587	0.000346124	0.0389876	0.0468901
cg05131034	-0.17924	-3.61583	0.000346182	0.0389876	0.0467447
cg23037648	-0.541605	-3.61539	0.000346746	0.0390014	0.0453248
cg14793287	-0.391316	-3.61525	0.000346917	0.0390014	0.0448936
cg06518628	-0.321185	-3.61573	0.000347168	0.0390014	0.0445951
cg26499055	0.30972	3.6151	0.000347121	0.0390014	0.0443817
cg00201234	-0.175334	-3.61425	0.000348214	0.0390947	0.0416396
cg04875709	-0.047715	-3.61388	0.000348691	0.0391239	0.0404467
cg11855325	-0.534163	-3.61336	0.000349366	0.0391753	0.0387607
cg18733548	-0.378718	-3.61298	0.000349896	0.0391973	0.0374509
cg18868357	-0.509832	-3.61294	0.000349995	0.0391973	0.037223
cg03821916	-0.114674	-3.61238	0.00035064	0.0392173	0.0355844
cg22466425	-0.373484	-3.61202	0.000351106	0.0392173	0.0344261
cg26117023	-0.576155	-3.61192	0.000351255	0.0392173	0.0340641
cg18716164	-0.534294	-3.61186	0.000351315	0.0392173	0.0339084
cg13726682	-0.532035	-3.61184	0.000351338	0.0392173	0.0338504
cg21703222	-0.636219	-3.61202	0.000351625	0.0392173	0.0333351
cg06927280	-0.109637	-3.61155	0.000351716	0.0392173	0.0329124
cg03252977	-0.317123	-3.6114	0.00035191	0.0392173	0.0324324
cg22653976	-0.250304	-3.61245	0.000352354	0.0392185	0.0320161
cg04814450	-0.529028	-3.61141	0.000352156	0.0392185	0.0319195
cg27357282	-0.558628	-3.61038	0.000353262	0.0392954	0.0290931
cg11194545	-0.543589	-3.61009	0.000353624	0.0393114	0.0281963
cg10951120	-0.576034	-3.61009	0.000353949	0.0393114	0.0275138
cg21537230	-0.378259	-3.60976	0.000354059	0.0393114	0.0271241
cg04779720	-0.720413	-3.60904	0.0003555	0.0394472	0.0237675
cg01704957	-0.441914	-3.60836	0.000355904	0.0394677	0.0225923
cg17759443	-0.732872	-3.60846	0.000356155	0.0394714	0.0221192
cg15101483	-0.199881	-3.60769	0.000356791	0.0395177	0.0204195
cg14162034	-0.109087	-3.60703	0.000357656	0.0395402	0.0183085
cg08020660	-0.0674424	-3.60685	0.000357901	0.0395402	0.0177118
cg21816330	-0.728425	-3.60718	0.000358181	0.0395402	0.0173002
cg06815153	-0.718524	-3.60667	0.000358793	0.0395402	0.0157855
cg12907983	-0.627467	-3.60632	0.000358924	0.0395402	0.0153436
cg22029015	-0.503198	-3.60644	0.000359016	0.0395402	0.015216
cg04519421	-0.371348	-3.60606	0.000358947	0.0395402	0.0151676
cg19900615	-0.537056	-3.60576	0.000359347	0.0395402	0.0141964
cg15697511	0.270343	3.60614	0.000359482	0.0395402	0.0141076
cg22230538	-0.542343	-3.60553	0.000359658	0.0395402	0.0134413
cg22714094	-0.236286	-3.60617	0.000360006	0.0395402	0.0130485
cg04283637	-0.495875	-3.60539	0.000359837	0.0395402	0.0130082
cg18172881	-0.54558	-3.60505	0.000360606	0.0395402	0.011261
cg14775423	-0.429683	-3.6048	0.000360623	0.0395402	0.0111071
cg25964728	-0.423828	-3.60473	0.000360718	0.0395402	0.0108768
cg00974835	-0.150888	-3.60467	0.000360794	0.0395402	0.0106918
cg16661120	-0.241655	-3.60496	0.000360878	0.0395402	0.010661
cg17502989	-0.131629	-3.60457	0.000360932	0.0395402	0.01036
cg21368652	-0.0766256	-3.60329	0.000362655	0.0397044	0.00620823
cg15338675	-0.097852	-3.60313	0.00036287	0.0397044	0.00569111
cg19433955	-0.524683	-3.60245	0.000363782	0.0397798	0.00350194
cg16854876	-0.416991	-3.60229	0.000364	0.0397798	0.00298069
cg00238897	-0.6686	-3.60207	0.000364561	0.0398171	0.0017353
cg08171206	-0.427026	-3.6019	0.000365183	0.0398369	0.00039432
cg04516112	-0.294625	-3.60145	0.00036513	0.0398369	0.000277917
cg02056682	-0.357098	-3.60266	0.000365478	0.039845	0.000177325
cg05668853	-0.319936	-3.60093	0.000365827	0.0398591	-0.00138613
cg06925984	-0.581598	-3.60073	0.000366556	0.0399144	-0.00295196
cg20878864	-0.35242	-3.59992	0.000367206	0.0399611	-0.00466502
cg14304364	-0.395405	-3.59999	0.000367846	0.0400006	-0.00591003
cg15970156	-0.120011	-3.59932	0.000368011	0.0400006	-0.00657416
cg22230395	-0.151634	-3.59911	0.000368305	0.0400084	-0.00726917
cg25183890	-0.230068	-3.5988	0.000368718	0.0400293	-0.00824778
cg14453978	-0.394959	-3.59827	0.000369452	0.0400829	-0.00997941
cg26505959	-0.414849	-3.5985	0.000369877	0.0400829	-0.0107104
cg18239753	-0.355969	-3.59822	0.000369874	0.0400829	-0.0108451
cg13372456	-0.711421	-3.59763	0.000370802	0.040146	-0.0129849
cg05374654	-0.30343	-3.59721	0.000370904	0.040146	-0.013399
cg10861807	-0.653175	-3.59696	0.000371248	0.0401569	-0.0142067
cg09507526	-0.330274	-3.59702	0.000371516	0.0401569	-0.0147067
cg25881344	-0.102459	-3.59665	0.000371671	0.0401569	-0.0152003
cg01659586	-0.304072	-3.59596	0.000372621	0.0402196	-0.0174259
cg18556540	-0.0784183	-3.5959	0.000372696	0.0402196	-0.0176011
cg11750116	-0.196473	-3.59601	0.000373358	0.0402302	-0.018853
cg19943610	-0.0489825	-3.5954	0.000373384	0.0402302	-0.0192092
cg21649569	-0.105474	-3.59492	0.000374049	0.0402302	-0.0207601
cg13492340	-0.316533	-3.59489	0.000374097	0.0402302	-0.0208708
cg12279128	-0.417232	-3.59487	0.000374124	0.0402302	-0.0209336
cg23071995	-0.0640711	-3.59486	0.000374129	0.0402302	-0.020947
cg08387285	0.388072	3.59601	0.000374517	0.0402479	-0.0211401
cg00314230	-0.0607596	-3.59433	0.000374861	0.040261	-0.0226503
cg17783671	-0.0920384	-3.59286	0.000376906	0.0404495	-0.0273914
cg08095196	-0.335633	-3.59371	0.000377287	0.0404495	-0.0277159
cg06741198	-0.272823	-3.59273	0.000377288	0.0404495	-0.0282012
cg27460040	-0.33196	-3.59209	0.000378006	0.0405025	-0.0299253
cg24199834	-0.40889	-3.5928	0.000378718	0.0405547	-0.0309558
cg26705574	-0.477025	-3.59134	0.000379024	0.0405607	-0.032276
cg26548101	-0.274964	-3.5912	0.000379223	0.0405607	-0.0327334
cg03047724	-0.0924269	-3.58982	0.000381166	0.040742	-0.0371858
cg18450555	-0.46751	-3.58961	0.000381457	0.040742	-0.0378508
cg09854626	-0.453335	-3.58984	0.000381595	0.040742	-0.038003
cg03203223	-0.353922	-3.59048	0.000382276	0.0407907	-0.0389956
cg14650610	-0.335273	-3.58969	0.000382505	0.0407911	-0.0398293
cg11201040	-0.653628	-3.58879	0.000382915	0.0408076	-0.0410688
cg02841941	-0.189483	-3.58834	0.000383257	0.0408076	-0.0419547
cg18801567	-0.186445	-3.5881	0.000383585	0.0408076	-0.0427006
cg08987387	-0.458229	-3.58807	0.000383629	0.0408076	-0.0427994
cg25320115	0.475877	3.58782	0.000383987	0.0408076	-0.043613
cg26386886	-0.360769	-3.58775	0.000384081	0.0408076	-0.0438254
cg15823845	-0.257056	-3.58764	0.00038424	0.0408076	-0.0441869
cg05381746	-0.439808	-3.58743	0.000384533	0.0408147	-0.0448499
cg12256538	-0.638441	-3.58653	0.000385811	0.040877	-0.0477423
cg04983606	-0.239558	-3.58671	0.000385983	0.040877	-0.047981
cg12160258	-0.538037	-3.58645	0.00038593	0.040877	-0.04801
cg17657037	-0.521739	-3.58638	0.000386025	0.040877	-0.0482247
cg15392618	-0.0995714	-3.58606	0.000386487	0.040902	-0.049267
cg20195987	-0.505431	-3.58567	0.000387047	0.0409139	-0.0505296
cg21186296	-0.365529	-3.58566	0.000387052	0.0409139	-0.050541
cg04399083	-0.397424	-3.58549	0.000387307	0.0409169	-0.0511147
cg17780098	-0.407778	-3.58492	0.000388121	0.040979	-0.0529436
cg13139972	-0.493108	-3.58587	0.000388564	0.0409896	-0.0533054
cg10764541	-0.149096	-3.58536	0.000388675	0.0409896	-0.0537719
cg10914555	-0.236398	-3.58557	0.000389227	0.0410024	-0.0547081
cg01518846	-0.143423	-3.58405	0.000389357	0.0410024	-0.055714
cg27554237	-0.592055	-3.58399	0.000389531	0.0410024	-0.0560757
cg17228942	0.3763	3.58431	0.000389704	0.0410024	-0.0562404
cg21234561	-0.532447	-3.5837	0.000390063	0.041008	-0.0572241
cg25821785	-0.347744	-3.58346	0.000390211	0.041008	-0.0576221
cg21757774	-0.0530039	-3.58157	0.000392934	0.0412585	-0.0636817
cg14759342	-0.575827	-3.58149	0.000393051	0.0412585	-0.0639408
cg00427086	-0.185094	-3.58048	0.000394512	0.0413872	-0.0671733
cg04822330	-0.442063	-3.58035	0.000394735	0.0413872	-0.0676585
cg18866015	-0.333239	-3.58042	0.000396902	0.0415082	-0.0716458
cg07842403	-0.218673	-3.57989	0.000396816	0.0415082	-0.0717495
cg18554976	-0.346275	-3.57897	0.000396722	0.0415082	-0.0720402
cg06103654	-0.555384	-3.57895	0.000396965	0.0415082	-0.0724982
cg25525687	-0.607527	-3.57919	0.00039708	0.0415082	-0.0725909
cg13191008	-0.272634	-3.57855	0.000397335	0.0415082	-0.0733867
cg03306564	-0.0855331	-3.57844	0.000397497	0.0415082	-0.07374
cg13948585	-0.36691	-3.57659	0.000400203	0.04173	-0.0796502
cg26410311	-0.155065	-3.57658	0.000400413	0.04173	-0.0800414
cg19657814	-0.422221	-3.57623	0.000400739	0.04173	-0.080818
cg14023999	-0.540784	-3.57619	0.000400901	0.04173	-0.0811329
cg14946028	-0.0536943	-3.57587	0.000401268	0.04173	-0.0819669
cg00681103	-0.637219	-3.57584	0.000401313	0.04173	-0.0820643
cg12109968	-0.304264	-3.5758	0.000401377	0.04173	-0.082203
cg11199713	-0.199021	-3.57574	0.000401468	0.04173	-0.0823998
cg01170099	-0.151154	-3.57545	0.000401883	0.0417467	-0.0833012
cg26702929	-0.512214	-3.57617	0.000402321	0.0417467	-0.0837412
cg26967619	-0.460378	-3.57518	0.000402294	0.0417467	-0.0841907
cg01263386	-0.542898	-3.57549	0.000403409	0.0418116	-0.0860648
cg25348776	-0.491776	-3.57453	0.00040325	0.0418116	-0.0862573
cg14249348	-0.613009	-3.57426	0.000405023	0.0419548	-0.0896154
cg21246783	-0.271282	-3.57358	0.000406817	0.0420554	-0.0932017
cg02978421	-0.340643	-3.57227	0.000406614	0.0420554	-0.0934938
cg17561241	-0.480354	-3.57262	0.000406748	0.0420554	-0.0935614
cg01504555	-0.586237	-3.57205	0.000407005	0.0420554	-0.0943135
cg04771433	-0.401977	-3.57191	0.000407157	0.0420554	-0.0946568
cg17803175	-0.255369	-3.57106	0.000408434	0.0421632	-0.0973842
cg03709938	-0.298396	-3.57048	0.000409298	0.0422282	-0.0992245
cg08161947	-0.0924341	-3.56981	0.00041031	0.0423085	-0.101375
cg02583271	-0.0683901	-3.56938	0.000410963	0.0423517	-0.10276
cg16271017	-0.325183	-3.57042	0.000411905	0.0424022	-0.103914
cg09550323	-0.154254	-3.56874	0.000411922	0.0424022	-0.104792
cg02179341	-0.272136	-3.56765	0.000413584	0.0425087	-0.108297
cg10195295	-0.0944714	-3.56761	0.000413632	0.0425087	-0.108399
cg19671533	-0.308687	-3.5676	0.000413663	0.0425087	-0.108463
cg03080147	-0.330377	-3.56713	0.000414372	0.0425406	-0.109956
cg09102714	0.195086	3.56741	0.000414661	0.0425406	-0.110326
cg02226194	-0.303007	-3.56715	0.000414679	0.0425406	-0.110485
cg12055914	-0.0667902	-3.56616	0.000415853	0.0426369	-0.113063
cg26994227	-0.133548	-3.56583	0.00041635	0.0426535	-0.114103
cg02498207	-0.235415	-3.56606	0.000416675	0.0426535	-0.114558
cg06878866	-0.0658713	-3.56547	0.000416896	0.0426535	-0.115243
cg19486482	-0.138123	-3.56615	0.000417195	0.0426535	-0.11543
cg07968770	-0.484489	-3.5653	0.000417184	0.0426535	-0.115837
cg02351179	0.408518	3.56645	0.000417606	0.0426713	-0.115995
cg01718742	-0.345623	-3.56541	0.000419122	0.0427532	-0.119179
cg06128448	-0.568648	-3.56419	0.000418858	0.0427532	-0.119332
cg13843771	-0.119412	-3.5639	0.000419312	0.0427532	-0.120275
cg17543296	-0.396202	-3.5637	0.000419614	0.0427532	-0.120902
cg08300343	-0.0571981	-3.56362	0.000419736	0.0427532	-0.121156
cg24417499	-0.402419	-3.56301	0.000420682	0.0427532	-0.123116
cg19822309	-0.365822	-3.56292	0.000420821	0.0427532	-0.123403
cg12530665	-0.26256	-3.56276	0.000421063	0.0427532	-0.123903
cg21117678	-0.100662	-3.56275	0.000421078	0.0427532	-0.123936
cg02520768	0.402017	3.56349	0.000421458	0.0427532	-0.124225
cg05975884	-0.0955126	-3.5626	0.000421317	0.0427532	-0.12443
cg21159778	-0.554099	-3.56286	0.000421453	0.0427532	-0.124534
cg25959527	-0.136395	-3.56249	0.000421482	0.0427532	-0.12477
cg15091123	-0.163857	-3.562	0.000422252	0.042802	-0.126359
cg09147131	-0.541609	-3.56166	0.000422769	0.042802	-0.127424
cg20284773	-0.109882	-3.56159	0.000422877	0.042802	-0.127648
cg08551725	-0.552127	-3.56156	0.000422932	0.042802	-0.127761
cg00171421	-0.449328	-3.56136	0.000423281	0.042802	-0.128466
cg20463292	-0.295318	-3.56115	0.000423566	0.042802	-0.129065
cg07124642	-0.211385	-3.56106	0.000423695	0.042802	-0.12933
cg24717875	-0.132427	-3.56108	0.000424159	0.042802	-0.130126
cg18681352	-0.347814	-3.56072	0.000424234	0.042802	-0.130437
cg18199554	-0.397187	-3.56066	0.000424504	0.042802	-0.130933
cg21941105	-0.156352	-3.5605	0.000424568	0.042802	-0.131122
cg17825572	-0.496162	-3.56014	0.00042514	0.0428358	-0.132294
cg22587602	-0.401958	-3.56124	0.000425798	0.042843	-0.132868
cg16265717	-0.349246	-3.55966	0.000425886	0.042843	-0.133821
cg00910168	-0.278409	-3.55962	0.000425943	0.042843	-0.133938
cg01717446	-0.402485	-3.55981	0.000426159	0.042843	-0.134211
cg00339300	-0.657126	-3.55958	0.000426681	0.0428716	-0.135225
cg00748373	-0.527753	-3.55959	0.000427246	0.0428807	-0.136192
cg17927917	-0.513396	-3.55882	0.000427203	0.0428807	-0.136509
cg23504092	-0.404525	-3.55935	0.000427889	0.0428996	-0.137412
cg00079785	-0.216785	-3.55836	0.000427909	0.0428996	-0.137947
cg00031340	-0.0762229	-3.55718	0.000429774	0.0430627	-0.141734
cg20025656	-0.306868	-3.5567	0.000430534	0.0431149	-0.14327
cg08074621	-0.657044	-3.55684	0.00043106	0.0431437	-0.144091
cg00672507	-0.446587	-3.55599	0.000431641	0.0431779	-0.145506
cg04742047	-0.127099	-3.55568	0.000432144	0.0432043	-0.14652
cg17080504	0.436799	3.55596	0.000432851	0.0432511	-0.147573
cg16140432	-0.487442	-3.55624	0.000433236	0.0432657	-0.148079
cg26333652	-0.534011	-3.55425	0.000434409	0.0433589	-0.151072
cg23286646	-0.708458	-3.55465	0.000435038	0.0433735	-0.151928
cg12220178	-0.0492397	-3.55371	0.000435262	0.0433735	-0.15278
cg06526872	-0.418707	-3.5537	0.000435276	0.0433735	-0.152806
cg19594305	-0.336725	-3.55476	0.000435724	0.0433943	-0.153022
cg10155853	-0.405032	-3.55326	0.000435992	0.0433971	-0.154238
cg13033898	-0.424611	-3.55284	0.000436654	0.0434353	-0.155559
cg17304336	-0.481009	-3.55266	0.00043694	0.0434353	-0.156128
cg11397854	-0.443904	-3.55229	0.000437532	0.0434353	-0.157308
cg01462727	-0.278388	-3.55226	0.000437576	0.0434353	-0.157395
cg07663789	-0.414577	-3.5523	0.000437658	0.0434353	-0.157515
cg14586939	-0.545626	-3.55211	0.000437819	0.0434353	-0.157877
cg03910652	-0.708917	-3.55258	0.000438504	0.0434557	-0.158783
cg25251621	-0.0923059	-3.55175	0.000438403	0.0434557	-0.159038
cg25192419	-0.421047	-3.55255	0.000439094	0.0434903	-0.159784
cg15325658	-0.222369	-3.55115	0.00043937	0.0434938	-0.160956
cg06613012	-0.0712032	-3.55076	0.00043999	0.0435313	-0.162184
cg02189785	-0.30885	-3.54992	0.000441348	0.0435869	-0.164866
cg02871614	-0.538792	-3.54991	0.000441362	0.0435869	-0.164894
cg20955836	-0.420101	-3.54985	0.000441452	0.0435869	-0.165071
cg00328720	-0.318444	-3.54981	0.000441516	0.0435869	-0.165197
cg21427300	-0.373999	-3.5504	0.000442269	0.0436154	-0.166146
cg23553119	-0.447268	-3.5498	0.000442288	0.0436154	-0.166483
cg15305564	-0.612238	-3.54927	0.000442756	0.0436294	-0.167523
cg18415687	-0.245757	-3.54969	0.000442912	0.0436294	-0.167568
cg02959637	-0.526853	-3.54882	0.000443384	0.0436344	-0.168787
cg24234141	-0.367863	-3.54862	0.000443446	0.0436344	-0.168993
cg00061769	-0.105682	-3.54832	0.000444674	0.0436995	-0.17117
cg20481816	-0.0624965	-3.54771	0.00044493	0.0436995	-0.171902
cg19236794	-0.491629	-3.54768	0.000445009	0.0436995	-0.172046
cg10065209	-0.427279	-3.54788	0.000445279	0.0436995	-0.172387
cg01883159	-0.522051	-3.54741	0.000445416	0.0436995	-0.172851
cg02585702	-0.558787	-3.54739	0.000445736	0.0436995	-0.173389
cg21164232	-0.507297	-3.54717	0.000445799	0.0436995	-0.1736
cg03604073	-0.527343	-3.54715	0.000446433	0.0437379	-0.174649
cg18101022	-0.317442	-3.54713	0.000447006	0.0437461	-0.175595
cg25437947	-0.150953	-3.54637	0.000447115	0.0437461	-0.176165
cg03145963	-0.415163	-3.54629	0.000447243	0.0437461	-0.176414
cg26104932	-0.518539	-3.54583	0.000447993	0.0437673	-0.177872
cg22942200	-0.417697	-3.54574	0.000448151	0.0437673	-0.178174
cg04711998	0.322643	3.54561	0.000448361	0.0437673	-0.178587
cg24322052	0.251068	3.54547	0.000448583	0.0437673	-0.179018
cg12426092	-0.557679	-3.54571	0.000448671	0.0437673	-0.17904
cg05896042	-0.627558	-3.54496	0.000449462	0.0438208	-0.180707
cg12264333	-0.0809861	-3.54457	0.000450061	0.0438415	-0.181881
cg10432947	-0.290163	-3.54451	0.000450162	0.0438415	-0.182075
cg11153912	-0.398406	-3.54522	0.000451067	0.0438415	-0.183178
cg06795971	-0.586353	-3.54411	0.000451169	0.0438415	-0.183911
cg00677574	-0.528694	-3.5439	0.000451164	0.0438415	-0.18401
cg01230929	-0.0894351	-3.54389	0.000451179	0.0438415	-0.184039
cg24105933	-0.095028	-3.54366	0.000451556	0.0438415	-0.184765
cg26448489	-0.520749	-3.54352	0.000451794	0.0438415	-0.185225
cg15694989	0.321004	3.54348	0.000451856	0.0438415	-0.185344
cg10273135	-0.39724	-3.54307	0.000452526	0.0438616	-0.186634
cg17449018	-0.0954032	-3.54306	0.000452549	0.0438616	-0.186678
cg18020679	-0.103595	-3.54266	0.000453219	0.043903	-0.187965
cg20661893	-0.296456	-3.54216	0.000454038	0.0439587	-0.189535
cg13993274	-0.391503	-3.54142	0.000455264	0.0440325	-0.191882
cg26187342	-0.151376	-3.54136	0.000455373	0.0440325	-0.192091
cg03917423	-0.377607	-3.54113	0.000455749	0.0440325	-0.19281
cg00590851	-0.636182	-3.54119	0.000455774	0.0440325	-0.192819
cg26558485	-0.544324	-3.54092	0.000456101	0.0440406	-0.193481
cg24972080	-0.0764531	-3.54044	0.000456903	0.0440771	-0.19501
cg26548288	-0.537183	-3.5404	0.000456967	0.0440771	-0.195131
cg12497914	-0.497077	-3.54026	0.000458259	0.0441439	-0.197265
cg22381955	-0.176104	-3.53967	0.000458187	0.0441439	-0.197452
cg24203851	-0.106177	-3.53945	0.000458557	0.0441439	-0.198154
cg16869108	-0.2178	-3.53929	0.000458822	0.0441439	-0.198656
cg19305111	-0.605943	-3.53935	0.00045888	0.0441439	-0.198717
cg26396086	-0.167028	-3.53893	0.000459421	0.0441576	-0.199791
cg14573810	-0.29258	-3.53888	0.000459512	0.0441576	-0.199964
cg21569090	-0.0935732	-3.53787	0.00046127	0.044303	-0.203264
cg02709205	-0.664559	-3.53798	0.000461537	0.0443051	-0.203634
cg24693287	-0.556035	-3.53727	0.000462551	0.0443553	-0.205595
cg05520940	-0.287445	-3.53708	0.000462534	0.0443553	-0.205668
cg20690774	-0.364178	-3.53686	0.000462905	0.0443658	-0.206365
cg10783870	-0.256208	-3.53669	0.000463429	0.0443686	-0.207278
cg13518195	-0.480335	-3.53649	0.000463526	0.0443686	-0.207532
cg23074119	-0.0843895	-3.53641	0.000463672	0.0443686	-0.207804
cg12395929	-0.605438	-3.53604	0.000464606	0.0443872	-0.209463
cg13071386	-0.395057	-3.53617	0.000464762	0.0443872	-0.20964
cg27302963	-0.412675	-3.53544	0.000465305	0.0443872	-0.210863
cg26394619	-0.169282	-3.53536	0.000465444	0.0443872	-0.211124
cg02919572	-0.445121	-3.53532	0.000465521	0.0443872	-0.211267
cg12864853	-0.353238	-3.53525	0.000465633	0.0443872	-0.211477
cg11256152	-0.258561	-3.53518	0.000465757	0.0443872	-0.211709
cg14371123	-0.319465	-3.53513	0.00046583	0.0443872	-0.211846
cg11657808	-0.333523	-3.53554	0.000466419	0.0443965	-0.212557
cg09904383	-0.670857	-3.53508	0.000466272	0.0443965	-0.212566
cg22388948	-0.552452	-3.53432	0.000467459	0.0444721	-0.214811
cg12602126	-0.108089	-3.53375	0.000468183	0.0445175	-0.216228
cg01508023	-0.53473	-3.5344	0.000469092	0.0445805	-0.21731
cg07170231	-0.0800646	-3.53239	0.000470511	0.0446919	-0.220543
cg21352959	-0.189884	-3.53172	0.000471659	0.0447759	-0.222663
cg19675778	-0.371928	-3.53162	0.000472162	0.0447759	-0.22349
cg09920557	-0.463329	-3.53143	0.000472153	0.0447759	-0.223575
cg11707352	-0.25997	-3.53138	0.000472458	0.0447759	-0.224071
cg23340875	-0.344732	-3.53115	0.000472634	0.0447759	-0.22446
cg00590081	-0.208155	-3.53187	0.000472931	0.0447805	-0.224547
cg05374623	-0.102338	-3.53072	0.000473376	0.0447992	-0.225824
cg00339556	-0.481134	-3.53152	0.000474379	0.0448706	-0.226959
cg12280050	0.388787	3.53089	0.00047519	0.0449202	-0.228527
cg19209225	-0.649483	-3.52966	0.000475399	0.0449202	-0.229478
cg25726664	-0.685271	-3.52932	0.000475804	0.0449349	-0.230274
cg15218775	-0.232427	-3.52924	0.000476073	0.0449362	-0.230726
cg16216537	-0.377471	-3.52902	0.000476315	0.0449362	-0.231209
cg04632671	-0.496644	-3.52931	0.000477062	0.0449832	-0.232205
cg05825523	-0.294473	-3.52808	0.000477961	0.0450445	-0.234209
cg08434594	-0.0835982	-3.52783	0.000478384	0.0450601	-0.234978
cg02731193	-0.114452	-3.52769	0.000478626	0.0450601	-0.235417
cg09107372	-0.26226	-3.52653	0.000480648	0.0452047	-0.239084
cg04040095	0.274444	3.52653	0.000480662	0.0452047	-0.23911
cg09150064	-0.464604	-3.52631	0.000481032	0.0452093	-0.23978
cg04347356	-0.182965	-3.52621	0.00048121	0.0452093	-0.240101
cg17590523	-0.345705	-3.52601	0.000481563	0.0452189	-0.240739
cg19622755	-0.549406	-3.52592	0.000482067	0.0452427	-0.241545
cg02079931	0.401208	3.52526	0.000482879	0.045286	-0.243111
cg04210100	-0.39848	-3.52518	0.000483029	0.045286	-0.243382
cg08805497	-0.383496	-3.52611	0.000483531	0.0452861	-0.243659
cg11369026	-0.356133	-3.52508	0.000483394	0.0452861	-0.243983
cg11628574	-0.127316	-3.52445	0.000484313	0.0453358	-0.24569
cg15136410	-0.396899	-3.52348	0.000486018	0.045422	-0.248748
cg07473175	-0.547016	-3.52336	0.000486253	0.045422	-0.249163
cg17967728	-0.0725728	-3.5233	0.000486343	0.045422	-0.249329
cg21607501	-0.167692	-3.52326	0.000486405	0.045422	-0.24944
cg11595059	-0.339508	-3.52299	0.000486888	0.045422	-0.250302
cg13238350	-0.543022	-3.52294	0.000486972	0.045422	-0.250453
cg09339159	-0.679478	-3.52313	0.000487143	0.045422	-0.250611
cg24862668	-0.37772	-3.5231	0.000487308	0.045422	-0.250871
cg05200037	-0.388826	-3.52264	0.000487495	0.045422	-0.251386
cg06881898	-0.511463	-3.52243	0.000487877	0.0454342	-0.252068
cg09605317	-0.449885	-3.52197	0.000488692	0.0454756	-0.253518
cg19978669	-0.626035	-3.52176	0.000489067	0.0454756	-0.254186
cg12820191	-0.075957	-3.52175	0.000489077	0.0454756	-0.254204
cg09835085	-0.427311	-3.52135	0.000489796	0.045502	-0.255481
cg00055848	-0.311851	-3.52131	0.000489864	0.045502	-0.255602
cg12762029	-0.452368	-3.52111	0.000490225	0.0455043	-0.256243
cg01647632	-0.263338	-3.5205	0.000491316	0.0455043	-0.258176
cg08366446	-0.463826	-3.52128	0.000491876	0.0455043	-0.258599
cg10378364	-0.413351	-3.5211	0.000492224	0.0455043	-0.259207
cg19919303	-0.510786	-3.52016	0.000491926	0.0455043	-0.259254
cg09549240	-0.657546	-3.52037	0.000492084	0.0455043	-0.259379
cg10257870	-0.412035	-3.52	0.000492207	0.0455043	-0.259752
cg18362448	-0.398097	-3.51987	0.00049243	0.0455043	-0.260145
cg03762694	-0.578809	-3.51982	0.000492728	0.0455043	-0.26061
cg01971547	-0.584341	-3.5197	0.000492742	0.0455043	-0.260695
cg08627604	-0.0587913	-3.51968	0.000492782	0.0455043	-0.260766
cg12940337	-0.271629	-3.51961	0.000493028	0.0455043	-0.261165
cg04858553	-0.353086	-3.51946	0.000493162	0.0455043	-0.261437
cg24149904	-0.243349	-3.51918	0.000493674	0.0455239	-0.262339
cg19168676	-0.0987281	-3.51903	0.000493941	0.0455239	-0.26281
cg20872937	-0.444345	-3.52018	0.000494611	0.0455239	-0.2632
cg16658130	-0.525902	-3.51996	0.000494767	0.0455239	-0.263542
cg05289892	-0.649841	-3.51872	0.000494503	0.0455239	-0.263798
cg07932290	-0.414813	-3.5185	0.000494885	0.0455239	-0.264469
cg27372162	-0.505278	-3.51836	0.00049517	0.045527	-0.264963
cg09444255	-0.177582	-3.51806	0.000495675	0.0455502	-0.265857
cg07173973	-0.0746798	-3.51719	0.000497254	0.045672	-0.268621
cg11660879	-0.47801	-3.51729	0.000498243	0.0457164	-0.270015
cg11122148	-0.190894	-3.51674	0.000498067	0.0457164	-0.270042
cg04564980	-0.541683	-3.51616	0.000499593	0.045817	-0.272567
cg11490941	-0.433995	-3.51567	0.000500002	0.0458313	-0.273414
cg22140446	-0.34799	-3.51551	0.000500298	0.0458336	-0.273928
cg16521917	-0.494669	-3.51626	0.000501194	0.0458336	-0.274841
cg00633473	-0.399263	-3.51521	0.000500837	0.0458336	-0.274864
cg16482324	-0.0908176	-3.51496	0.00050129	0.0458336	-0.27565
cg15118665	-0.463402	-3.51492	0.000501495	0.0458336	-0.275967
cg26741686	-0.366301	-3.51482	0.000501548	0.0458336	-0.276098
cg15316660	-0.491106	-3.51453	0.000502069	0.0458398	-0.277001
cg15472403	-0.222948	-3.515	0.000502639	0.0458398	-0.277584
cg04091063	-0.390919	-3.51415	0.000502765	0.0458398	-0.278205
cg27522780	-0.448172	-3.51411	0.000502846	0.0458398	-0.278345
cg05116382	-0.303934	-3.51406	0.000502923	0.0458398	-0.278477
cg15264052	-0.0725144	-3.51395	0.000503138	0.0458398	-0.27885
cg04079248	-0.56248	-3.5141	0.000503476	0.0458475	-0.27926
cg21191737	-0.413467	-3.51279	0.000505247	0.0459073	-0.282486
cg09900242	-0.497229	-3.51353	0.00050556	0.0459073	-0.282554
cg11503359	-0.0603672	-3.5126	0.000505606	0.0459073	-0.283104
cg16559260	-0.10558	-3.51252	0.000505757	0.0459073	-0.283363
cg06508582	-0.0511883	-3.51252	0.000505757	0.0459073	-0.283364
cg09938462	-0.561468	-3.51266	0.000505877	0.0459073	-0.283459
cg14643520	-0.111285	-3.51258	0.000505978	0.0459073	-0.283646
cg27467383	-0.366523	-3.51229	0.000506164	0.0459073	-0.284063
cg06528150	-0.129725	-3.51211	0.000506494	0.0459141	-0.284629
cg09225230	-0.309962	-3.51286	0.000507436	0.0459453	-0.28559
cg26022073	-0.490446	-3.51182	0.000507284	0.0459453	-0.285913
cg21485895	-0.714981	-3.51216	0.0005076	0.0459453	-0.286191
cg16631544	-0.0712929	-3.51112	0.000508329	0.0459883	-0.287773
[truncated: 243 more rows]

## Sheet: DV Analysis (GIII vs GIV)
Differential Variability Analysis Output: Grade III vs. Grade IV comparison
Illumina Probe ID	logFC	t	P.Value	adj.P.Val	B
cg22147084	2.40899	21.869	3.38002e-61	6.10965e-56	128.25
cg03644271	2.98165	21.6116	2.52041e-60	2.27792e-55	126.275
cg08861826	2.19019	20.8896	7.32539e-58	4.41374e-53	120.697
cg14968838	2.56856	20.1742	2.12215e-55	9.58989e-51	115.119
cg15304692	2.52413	19.7573	5.89347e-54	2.13058e-49	111.847
cg09110402	2.33587	19.5827	2.38065e-53	7.06716e-49	110.472
cg25953220	2.39976	19.5653	2.73681e-53	7.06716e-49	110.335
cg03130627	2.3968	19.4267	8.30338e-53	1.87613e-48	109.242
cg02585886	2.54931	19.3992	1.0355e-52	2.07971e-48	109.024
cg24487027	2.37152	19.1682	6.61207e-52	1.19519e-47	107.198
cg01316516	1.93525	19.0535	1.66319e-51	2.73305e-47	106.29
cg13539030	2.23566	18.7717	1.60757e-50	2.42151e-46	104.055
cg20668644	2.69695	18.6031	6.26831e-50	8.71575e-46	102.714
cg14993820	1.99738	18.4495	2.16714e-49	2.79805e-45	101.491
cg22891619	2.66441	18.4367	2.40229e-49	2.83825e-45	101.39
cg20429911	1.63254	18.4295	2.54751e-49	2.83825e-45	101.332
cg23671600	2.36901	18.4237	2.66933e-49	2.83825e-45	101.286
cg13865352	2.40471	18.3499	4.84898e-49	4.8694e-45	100.698
cg16956031	2.28381	18.2925	7.71359e-49	7.33839e-45	100.24
cg16638571	2.46079	18.2814	8.43887e-49	7.62697e-45	100.152
cg09385088	1.93108	18.0473	5.6147e-48	4.83286e-44	98.2838
cg06512885	2.46155	17.8532	2.70953e-47	2.22622e-43	96.7322
cg14771810	2.34993	17.7086	8.75861e-47	6.88343e-43	95.5755
cg01441114	2.66342	17.6978	9.56299e-47	7.20245e-43	95.4889
cg07750655	1.69857	17.659	1.31016e-46	9.44311e-43	95.1785
cg24598449	2.30884	17.6546	1.35828e-46	9.44311e-43	95.1429
cg00876704	2.41939	17.6304	1.65277e-46	1.10649e-42	94.9494
cg10047101	2.50053	17.6175	1.83473e-46	1.18443e-42	94.8465
cg19587226	1.78551	17.484	5.42859e-46	3.38366e-42	93.7769
cg05451573	2.73361	17.469	6.13543e-46	3.69676e-42	93.6562
cg17874478	2.3331	17.4452	7.44052e-46	4.3385e-42	93.466
cg08995368	2.8693	17.3404	1.74436e-45	9.85333e-42	92.6259
cg12467096	1.71949	17.2261	4.42209e-45	2.42221e-41	91.7085
cg01351037	2.39995	17.1464	8.46082e-45	4.49322e-41	91.0687
cg02939508	2.32197	17.1429	8.70018e-45	4.49322e-41	91.0412
cg19433955	2.24529	17.1216	1.03467e-44	5.19511e-41	90.8702
cg07095997	2.72749	17.0955	1.27982e-44	6.25238e-41	90.6605
cg03214308	1.75767	17.0855	1.3887e-44	6.60577e-41	90.58
cg17792315	2.02384	17.0495	1.86068e-44	8.62392e-41	90.2914
cg13238350	2.47346	17.0286	2.20631e-44	9.97022e-41	90.1234
cg23161505	1.93267	17.0095	2.57754e-44	1.13637e-40	89.97
cg03979206	2.12055	16.9541	4.04574e-44	1.74119e-40	89.5254
cg27530015	1.99472	16.9278	5.01569e-44	2.10843e-40	89.3134
cg13575271	2.32045	16.8954	6.52651e-44	2.68118e-40	89.0537
cg26035625	2.3084	16.8864	7.02179e-44	2.82055e-40	88.9816
cg23046903	2.21816	16.8756	7.67236e-44	3.01487e-40	88.8942
cg09913109	2.41717	16.8649	8.36646e-44	3.21767e-40	88.8088
cg21860452	1.99873	16.8554	9.04362e-44	3.40564e-40	88.732
cg22943762	2.0629	16.8307	1.10587e-43	4.07947e-40	88.5336
cg19083143	1.75996	16.8214	1.19273e-43	4.31191e-40	88.459
cg03177631	1.72281	16.8032	1.38386e-43	4.9048e-40	88.3124
cg26309134	-1.68235	-16.793	1.50336e-43	5.22584e-40	88.2307
cg06705366	2.34995	16.7498	2.13757e-43	7.29025e-40	87.8835
cg25791973	2.69514	16.7399	2.31776e-43	7.75842e-40	87.8037
cg18419694	2.53206	16.7361	2.38967e-43	7.85366e-40	87.7736
cg22938308	2.66941	16.7029	3.13162e-43	1.01083e-39	87.5069
cg02641983	2.52061	16.6989	3.23737e-43	1.02663e-39	87.4741
cg03727229	2.25751	16.6521	4.74063e-43	1.47743e-39	87.0979
cg23889086	2.56895	16.6314	5.60955e-43	1.71859e-39	86.9319
cg05597008	2.35346	16.5388	1.19312e-42	3.59444e-39	86.1874
cg07187103	2.39761	16.5242	1.34405e-42	3.98276e-39	86.0699
cg10002178	2.62648	16.5122	1.4826e-42	4.32246e-39	85.9731
cg03417191	2.00062	16.4894	1.78459e-42	5.1203e-39	85.7902
cg11418112	2.08314	16.4626	2.22046e-42	6.27134e-39	85.5747
cg27583337	2.58843	16.4442	2.57982e-42	7.1742e-39	85.4267
cg10378631	1.79655	16.4357	2.76528e-42	7.57344e-39	85.3582
cg19407252	1.8577	16.4146	3.28503e-42	8.86262e-39	85.1883
cg04913057	2.13967	16.3875	4.09682e-42	1.08902e-38	84.9704
cg02767601	2.09611	16.3705	4.70632e-42	1.23291e-38	84.8336
cg22762615	2.10329	16.3681	4.7968e-42	1.23866e-38	84.8148
cg19993316	2.10181	16.3548	5.34669e-42	1.36121e-38	84.7077
cg05991331	2.20498	16.298	8.49744e-42	2.1333e-38	84.2507
cg12256538	2.75339	16.2953	8.68897e-42	2.15151e-38	84.2287
cg02132760	1.7116	16.2277	1.50735e-41	3.68197e-38	83.6852
cg26535805	2.27444	16.2235	1.55954e-41	3.75865e-38	83.6516
cg23327483	2.24714	16.2173	1.6403e-41	3.90129e-38	83.6018
cg10457397	1.79048	16.1998	1.893e-41	4.44383e-38	83.4605
cg19248367	2.21045	16.162	2.57631e-41	5.97038e-38	83.1564
cg14405753	1.77808	16.1566	2.69222e-41	6.16e-38	83.113
cg01745690	1.9473	16.1416	3.04078e-41	6.87056e-38	82.9928
cg12586594	2.78657	16.1163	3.73819e-41	8.34206e-38	82.7891
cg25253217	2.48263	16.1002	4.26371e-41	9.39877e-38	82.6593
cg25693289	2.47964	16.0805	5.00518e-41	1.09003e-37	82.5012
cg24026757	1.75781	16.0786	5.08565e-41	1.09437e-37	82.4854
cg27294816	2.82279	16.0609	5.87522e-41	1.2494e-37	82.343
cg13255096	1.84452	16.0366	7.15774e-41	1.50444e-37	82.1482
cg18787401	-1.79066	-16.023	8.00003e-41	1.66215e-37	82.0384
cg19888787	1.92677	16.0188	8.27977e-41	1.70072e-37	82.0045
cg14490552	2.18436	16.0084	9.00973e-41	1.82987e-37	81.9212
cg13019878	2.65773	15.9947	1.00792e-40	2.02433e-37	81.8105
cg19658829	2.14371	15.9511	1.43779e-40	2.85595e-37	81.46
cg17131435	2.59694	15.9381	1.59866e-40	3.10818e-37	81.3554
cg22555539	2.19446	15.938	1.59916e-40	3.10818e-37	81.3551
cg23355674	2.27766	15.9147	1.9343e-40	3.71958e-37	81.1673
cg14951193	2.61706	15.8968	2.23832e-40	4.25889e-37	81.0233
cg12502441	1.95459	15.8826	2.51323e-40	4.73215e-37	80.909
cg16723445	2.27773	15.8809	2.5479e-40	4.74797e-37	80.8955
cg17302062	2.14374	15.8765	2.64207e-40	4.87322e-37	80.8596
cg08367326	2.36111	15.8707	2.76803e-40	5.05397e-37	80.8137
cg21794428	2.82051	15.8647	2.90884e-40	5.25796e-37	80.7647
cg11118396	2.69597	15.8498	3.28292e-40	5.87538e-37	80.6454
cg22928016	2.302	15.8457	3.39537e-40	6.01706e-37	80.6121
cg14464464	2.1513	15.7893	5.37508e-40	9.4329e-37	80.1589
cg26164440	1.94913	15.742	7.90901e-40	1.37444e-36	79.7778
cg19213955	2.21815	15.7408	7.98394e-40	1.37444e-36	79.7685
cg22155270	1.62454	15.6879	1.22854e-39	2.09498e-36	79.3432
cg07250222	2.56159	15.6809	1.30051e-39	2.19699e-36	79.287
cg05630745	1.82012	15.6715	1.40487e-39	2.3513e-36	79.2108
cg00742603	1.84126	15.6667	1.46016e-39	2.42143e-36	79.1727
cg03191830	2.20066	15.6604	1.53798e-39	2.5273e-36	79.1215
cg06065225	2.25625	15.6342	1.90296e-39	3.09887e-36	78.9114
cg03146949	-2.12243	-15.5862	2.81564e-39	4.54418e-36	78.5248
cg00225070	1.73857	15.5485	3.82728e-39	6.12222e-36	78.2219
cg19211827	1.74143	15.5474	3.86289e-39	6.12498e-36	78.2127
cg14037413	0.91303	15.5313	4.4045e-39	6.92303e-36	78.0832
cg07403397	1.87816	15.4991	5.72293e-39	8.91781e-36	77.8248
cg22416253	1.65263	15.4961	5.8631e-39	9.05815e-36	77.801
cg03538731	1.67227	15.4881	6.26282e-39	9.59368e-36	77.7359
cg07454803	2.60784	15.4807	6.6498e-39	1.01009e-35	77.6767
cg09122683	1.65669	15.4789	6.7465e-39	1.01624e-35	77.6625
cg10682803	2.04264	15.4751	6.96211e-39	1.04005e-35	77.6314
cg13072057	2.30075	15.4733	7.06443e-39	1.04668e-35	77.617
cg14444140	2.1293	15.4609	7.81218e-39	1.14806e-35	77.5177
cg16854986	1.97954	15.4264	1.03498e-38	1.50872e-35	77.2402
cg06369090	1.95924	15.4076	1.20647e-38	1.74463e-35	77.0889
cg13709765	2.21091	15.4007	1.27566e-38	1.83004e-35	77.0338
cg05946169	1.85943	15.3912	1.37819e-38	1.96156e-35	76.9575
cg00056624	2.40119	15.371	1.62457e-38	2.29417e-35	76.7952
cg11938120	1.9715	15.3489	1.94629e-38	2.72719e-35	76.6169
cg03628148	1.56689	15.3333	2.20992e-38	3.07278e-35	76.4916
cg22238152	2.58714	15.3281	2.30392e-38	3.17902e-35	76.4505
cg21293611	2.44254	15.3228	2.40546e-38	3.29399e-35	76.4079
cg08750951	2.51486	15.2748	3.5564e-38	4.83344e-35	76.022
cg09363194	2.07979	15.2715	3.65302e-38	4.92771e-35	75.9956
cg24227390	1.87802	15.2678	3.76665e-38	5.04335e-35	75.9653
cg03825790	2.14119	15.2511	4.31423e-38	5.73405e-35	75.8314
cg22787977	2.22909	15.2436	4.58471e-38	6.04907e-35	75.7714
cg19206653	2.56305	15.2421	4.6432e-38	6.08186e-35	75.7589
cg11894951	2.05943	15.2391	4.75696e-38	6.1822e-35	75.735
cg13331940	2.35545	15.2383	4.78821e-38	6.1822e-35	75.7285
cg18267506	2.0011	15.2318	5.04969e-38	6.47356e-35	75.676
cg23934927	1.86008	15.2279	5.21069e-38	6.63291e-35	75.6451
cg26541003	2.24671	15.2062	6.21531e-38	7.85641e-35	75.4711
cg13190306	1.7228	15.2014	6.4647e-38	8.11491e-35	75.4322
cg10364514	1.82597	15.1853	7.37061e-38	9.18826e-35	75.3028
cg23965019	2.00968	15.1809	7.64137e-38	9.46054e-35	75.2672
cg23668805	1.98982	15.1772	7.87328e-38	9.68134e-35	75.2377
cg24653100	2.62597	15.1676	8.51004e-38	1.03936e-34	75.161
cg08264694	1.61424	15.1426	1.04296e-37	1.26525e-34	74.9602
cg04618002	2.27882	15.1347	1.11248e-37	1.34059e-34	74.8965
cg27264484	1.39786	15.0903	1.59718e-37	1.91194e-34	74.5396
cg25208863	1.97977	15.0814	1.71654e-37	2.0413e-34	74.4685
cg02954262	1.96579	15.0766	1.78547e-37	2.10365e-34	74.4296
cg14069192	2.17823	15.0761	1.79224e-37	2.10365e-34	74.4259
cg24191285	2.13783	15.0751	1.80713e-37	2.10744e-34	74.4177
cg18632602	1.93901	15.0669	1.93245e-37	2.23914e-34	74.3516
cg18844210	1.9577	15.0551	2.1258e-37	2.44749e-34	74.2575
cg15433894	1.87966	15.0458	2.29433e-37	2.6248e-34	74.1822
cg12433886	1.12939	15.0313	2.58077e-37	2.93393e-34	74.066
cg25360181	2.4315	15.0304	2.59959e-37	2.93686e-34	74.0589
cg26251101	1.89603	15.0274	2.66398e-37	2.99091e-34	74.0347
cg02147981	1.95432	15.0062	3.16566e-37	3.53221e-34	73.8644
cg00667026	2.21815	15.001	3.30222e-37	3.66198e-34	73.8228
cg07407787	2.15099	14.9923	3.54403e-37	3.90616e-34	73.753
cg07301537	2.14618	14.9893	3.63065e-37	3.97739e-34	73.7292
cg06963844	1.88708	14.9809	3.88659e-37	4.23212e-34	73.662
cg01047414	1.40763	14.9615	4.55092e-37	4.92076e-34	73.5062
cg15875860	2.25593	14.9609	4.57345e-37	4.92076e-34	73.5013
cg17301635	1.57253	14.9593	4.63382e-37	4.95621e-34	73.4884
cg02403180	2.39974	14.9552	4.79129e-37	5.09449e-34	73.4554
cg08810584	1.96681	14.9513	4.94599e-37	5.22823e-34	73.4241
cg15247269	2.09235	14.9494	5.02318e-37	5.27895e-34	73.4088
cg00353340	1.82198	14.9342	5.68334e-37	5.93821e-34	73.2869
cg13680696	1.51078	14.9324	5.76528e-37	5.9892e-34	73.2728
cg18473042	2.11347	14.9221	6.27303e-37	6.47943e-34	73.1895
cg26622320	1.76012	14.9058	7.15853e-37	7.35206e-34	73.0592
cg12861034	2.13987	14.9045	7.23495e-37	7.38856e-34	73.0487
cg23999861	2.1511	14.8907	8.09714e-37	8.2226e-34	72.9376
cg22205015	1.83784	14.8844	8.52026e-37	8.60394e-34	72.8873
cg10022510	2.36071	14.8804	8.79871e-37	8.83576e-34	72.8556
cg22215737	1.75336	14.8785	8.94174e-37	8.92979e-34	72.8396
cg08854560	2.32448	14.8376	1.24602e-36	1.23751e-33	72.5122
cg24740531	2.39431	14.8195	1.44375e-36	1.42606e-33	72.3668
cg22059073	0.873677	14.807	1.59829e-36	1.56417e-33	72.2664
cg25678052	2.21992	14.8068	1.60088e-36	1.56417e-33	72.2648
cg24539779	1.90689	14.8014	1.67243e-36	1.61934e-33	72.2217
cg06423533	2.06592	14.8012	1.67526e-36	1.61934e-33	72.22
cg15256164	1.95618	14.7952	1.75923e-36	1.69146e-33	72.1717
cg11839334	1.92643	14.7913	1.8158e-36	1.73662e-33	72.1405
cg16095951	1.98062	14.7537	2.46447e-36	2.34459e-33	71.839
cg15558759	1.98182	14.7441	2.66339e-36	2.52057e-33	71.7624
cg16914151	2.11192	14.7428	2.69209e-36	2.53446e-33	71.7518
cg01560399	2.25693	14.7347	2.87575e-36	2.69335e-33	71.6867
cg26491697	2.09138	14.725	3.1102e-36	2.8979e-33	71.6093
cg00420361	1.92517	14.7214	3.20428e-36	2.97025e-33	71.5799
cg20611882	2.35564	14.7001	3.80663e-36	3.51032e-33	71.4099
cg20781461	2.03426	14.6995	3.82574e-36	3.51032e-33	71.405
cg01304198	1.47231	14.6981	3.87132e-36	3.5342e-33	71.3933
cg19846827	2.04815	14.6958	3.94341e-36	3.58192e-33	71.3751
cg11567854	1.96355	14.6859	4.27405e-36	3.85932e-33	71.2956
cg13523528	1.91188	14.6854	4.2915e-36	3.85932e-33	71.2916
cg07332330	2.14676	14.6204	7.27022e-36	6.50569e-33	70.7713
cg12645247	1.65127	14.6053	8.22018e-36	7.31953e-33	70.6501
cg20761860	1.86759	14.6033	8.35144e-36	7.39995e-33	70.6344
cg03577460	2.02214	14.6016	8.47146e-36	7.46968e-33	70.6204
cg22367989	2.06609	14.5962	8.85171e-36	7.76708e-33	70.577
cg15307268	1.64334	14.5889	9.38694e-36	8.19693e-33	70.5191
cg05028187	2.60472	14.5819	9.93755e-36	8.63601e-33	70.4628
cg24300924	1.44106	14.5776	1.02919e-35	8.90113e-33	70.4282
cg25308427	1.94752	14.5601	1.1858e-35	1.02068e-32	70.2884
cg10861807	2.68342	14.5593	1.19357e-35	1.0225e-32	70.282
cg06396724	2.09188	14.5585	1.20134e-35	1.0243e-32	70.2756
cg08971281	2.62134	14.5523	1.26323e-35	1.07201e-32	70.226
cg20640373	1.86083	14.5502	1.28578e-35	1.08605e-32	70.2085
cg25717844	1.64733	14.5468	1.32123e-35	1.1108e-32	70.1817
cg05647859	2.1122	14.5184	1.66306e-35	1.39172e-32	69.9546
cg22234897	1.83837	14.5119	1.75309e-35	1.4603e-32	69.9026
cg03214297	2.4892	14.501	1.91578e-35	1.5885e-32	69.815
cg04077695	1.76116	14.5001	1.92945e-35	1.59253e-32	69.8079
cg22419075	1.79828	14.4873	2.14054e-35	1.75872e-32	69.7055
cg02502361	2.0652	14.4848	2.18503e-35	1.78715e-32	69.6852
cg22631459	1.69578	14.4785	2.29984e-35	1.87139e-32	69.6346
cg25737323	2.15438	14.478	2.30872e-35	1.87139e-32	69.6308
cg05054115	1.84195	14.468	2.50402e-35	2.02063e-32	69.5507
cg23928824	2.25398	14.4645	2.57447e-35	2.05949e-32	69.5233
cg09436562	1.62818	14.4645	2.57496e-35	2.05949e-32	69.5231
cg07799366	1.74209	14.4547	2.78737e-35	2.21956e-32	69.4449
cg02692964	2.74066	14.4436	3.04972e-35	2.41781e-32	69.3561
cg16977570	2.3773	14.4398	3.14676e-35	2.48385e-32	69.3252
cg18818834	1.96434	14.4266	3.50181e-35	2.75209e-32	69.2196
cg03576234	2.40196	14.4249	3.55062e-35	2.77837e-32	69.206
cg07550809	2.70312	14.4223	3.62438e-35	2.82386e-32	69.1857
cg22635008	1.7055	14.4198	3.69936e-35	2.86991e-32	69.1655
cg12527429	1.87929	14.4097	4.0152e-35	3.09477e-32	69.0846
cg15471177	1.81509	14.4095	4.02345e-35	3.09477e-32	69.0826
cg13707768	1.92118	14.3983	4.40328e-35	3.37258e-32	68.9935
cg20319091	1.77229	14.3853	4.89203e-35	3.73111e-32	68.8897
cg14841337	1.67513	14.3781	5.18884e-35	3.94086e-32	68.8315
cg18514820	1.67866	14.3689	5.58686e-35	4.22539e-32	68.7586
cg21572210	2.20523	14.3605	5.98068e-35	4.5044e-32	68.6913
cg11448068	1.50465	14.3403	7.04663e-35	5.28521e-32	68.5295
cg07373003	2.02435	14.3189	8.37672e-35	6.25686e-32	68.3588
cg03712541	2.19287	14.3093	9.05281e-35	6.73402e-32	68.2822
cg17026874	2.37579	14.3003	9.74013e-35	7.2156e-32	68.2099
cg22022799	1.8498	14.2967	1.00259e-34	7.39698e-32	68.1814
cg04450332	1.3076	14.2921	1.04112e-34	7.65005e-32	68.1442
cg11798658	2.17488	14.2884	1.07269e-34	7.84812e-32	68.1147
cg26712080	2.41477	14.2879	1.07676e-34	7.84812e-32	68.111
cg04966297	1.74105	14.2855	1.09845e-34	7.97401e-32	68.0913
cg26771583	1.61006	14.2768	1.17781e-34	8.51597e-32	68.0224
cg23926700	1.62755	14.269	1.25481e-34	9.03654e-32	67.9599
cg09087462	1.65427	14.2634	1.31323e-34	9.41971e-32	67.915
cg02424179	1.40223	14.258	1.37144e-34	9.79833e-32	67.8722
cg01496600	1.70829	14.252	1.43957e-34	1.02446e-31	67.8243
cg21396456	2.21803	14.2411	1.57245e-34	1.11464e-31	67.7372
cg16120811	1.81848	14.2367	1.62998e-34	1.15091e-31	67.7017
cg14526204	2.08032	14.2346	1.6575e-34	1.16579e-31	67.6852
cg19784910	-2.01324	-14.2393	1.68686e-34	1.18183e-31	67.6685
cg09889291	2.55615	14.2162	1.92371e-34	1.34257e-31	67.5382
cg17283781	1.86404	14.2128	1.97724e-34	1.36958e-31	67.5111
cg09280946	1.82388	14.2128	1.97756e-34	1.36958e-31	67.5109
cg20511194	2.36673	14.2108	2.01051e-34	1.38708e-31	67.4946
cg17064051	2.20767	14.2057	2.09362e-34	1.43893e-31	67.4546
cg03043827	1.67129	14.1982	2.22632e-34	1.52434e-31	67.394
cg08054078	2.27818	14.1938	2.30664e-34	1.57337e-31	67.359
cg00366837	2.20601	14.1878	2.42098e-34	1.64516e-31	67.3113
cg17482197	1.9537	14.1728	2.73345e-34	1.85053e-31	67.1914
cg12942328	1.94903	14.1718	2.75407e-34	1.85294e-31	67.184
cg23129613	1.76241	14.1717	2.7575e-34	1.85294e-31	67.1828
cg06365057	1.46566	14.1636	2.94419e-34	1.97106e-31	67.1181
cg13766044	1.31614	14.1613	2.99917e-34	2.00046e-31	67.0999
cg21319693	1.75538	14.1447	3.43033e-34	2.27963e-31	66.9673
cg15054077	1.78128	14.1357	3.69047e-34	2.44352e-31	66.8951
cg21191710	2.14761	14.128	3.92706e-34	2.59068e-31	66.8338
cg18559136	1.91745	14.1223	4.11117e-34	2.70228e-31	66.7886
cg08119275	2.12928	14.1209	4.15805e-34	2.72319e-31	66.7774
cg25012937	1.78103	14.1063	4.67843e-34	3.05294e-31	66.661
cg18800827	1.84031	14.0991	4.95984e-34	3.22493e-31	66.6034
cg11036831	1.95874	14.0948	5.13346e-34	3.32585e-31	66.5694
cg27477373	-1.68846	-14.1123	5.29135e-34	3.41591e-31	66.5414
cg25422351	1.77668	14.0874	5.45017e-34	3.50592e-31	66.5103
cg14713933	1.83017	14.0863	5.49907e-34	3.52483e-31	66.5015
cg23286781	1.76996	14.0851	5.55215e-34	3.54627e-31	66.492
cg00508334	1.84871	14.0633	6.62037e-34	4.21368e-31	66.3183
cg17450930	1.86923	14.0594	6.83667e-34	4.33608e-31	66.2866
cg08645257	1.6963	14.0552	7.06884e-34	4.46766e-31	66.2536
cg23244999	1.53241	14.0484	7.46768e-34	4.70329e-31	66.1995
cg04982401	2.19105	14.0467	7.57088e-34	4.75173e-31	66.1859
cg10533538	1.74755	14.0354	8.30034e-34	5.19153e-31	66.0951
cg18691564	2.19685	14.03	8.66753e-34	5.4025e-31	66.0524
cg23365554	1.98988	14.0239	9.10479e-34	5.65554e-31	66.0038
cg03628682	1.53445	14.0179	9.55467e-34	5.91467e-31	65.9562
cg03013329	1.84036	14.0083	1.0327e-33	6.35036e-31	65.8795
cg07545640	2.16143	14.0083	1.03288e-33	6.35036e-31	65.8793
cg08314021	1.9211	14.0073	1.04147e-33	6.3815e-31	65.8711
cg04657588	1.87805	13.9982	1.12029e-33	6.84124e-31	65.7991
cg16803141	2.07819	13.997	1.13168e-33	6.88756e-31	65.7891
cg22840464	1.81047	13.9945	1.15435e-33	7.00192e-31	65.7696
cg06330722	1.40173	13.9898	1.19886e-33	7.2476e-31	65.7322
cg22997194	2.44504	13.9842	1.25423e-33	7.55708e-31	65.6877
cg03094935	2.2164	13.975	1.35163e-33	8.1169e-31	65.6138
cg11828766	2.44769	13.9672	1.43874e-33	8.61139e-31	65.5522
cg15655500	1.49941	13.9658	1.45598e-33	8.68579e-31	65.5404
cg18254819	1.66424	13.9611	1.51167e-33	8.98835e-31	65.5034
cg05330668	2.2945	13.9571	1.56136e-33	9.25338e-31	65.4715
cg14619259	2.29696	13.9566	1.56809e-33	9.26289e-31	65.4672
cg23183906	1.66886	13.9555	1.58133e-33	9.31069e-31	65.4589
cg02659117	1.81292	13.9506	1.6456e-33	9.65764e-31	65.4196
cg22715760	2.29194	13.947	1.69351e-33	9.90665e-31	65.3913
cg21280061	0.971792	13.945	1.72128e-33	1.00366e-30	65.3752
cg03304380	1.86362	13.9416	1.76902e-33	1.02818e-30	65.3482
cg11094492	1.84184	13.9362	1.84753e-33	1.07037e-30	65.3053
cg20202552	1.49187	13.9274	1.98442e-33	1.14601e-30	65.2348
cg17091361	1.97626	13.914	2.21008e-33	1.27226e-30	65.1285
cg05554936	2.13832	13.9061	2.35565e-33	1.35175e-30	65.0655
cg00124375	1.77796	13.8997	2.48087e-33	1.4191e-30	65.0144
cg00757731	2.01451	13.8988	2.49971e-33	1.42537e-30	65.0069
cg26843074	1.74799	13.8965	2.54608e-33	1.44725e-30	64.9888
cg05087983	1.6308	13.8867	2.7553e-33	1.56126e-30	64.9109
cg11221657	2.17074	13.8799	2.91027e-33	1.64392e-30	64.8568
cg23593167	1.89079	13.8764	2.99349e-33	1.68267e-30	64.829
cg18357291	2.57732	13.8763	2.99748e-33	1.68267e-30	64.8277
cg22409383	1.83561	13.8745	3.03939e-33	1.70091e-30	64.814
cg06521025	2.16254	13.874	3.05198e-33	1.70269e-30	64.8099
cg15627031	1.65885	13.8664	3.24548e-33	1.80506e-30	64.7492
cg22487177	1.96638	13.8621	3.36103e-33	1.8636e-30	64.7147
cg08347183	2.13422	13.8545	3.57113e-33	1.97404e-30	64.6549
cg01658908	1.70662	13.853	3.61521e-33	1.99231e-30	64.6427
cg23563443	2.09765	13.8427	3.9271e-33	2.15761e-30	64.5611
cg24452303	1.81235	13.8405	3.99929e-33	2.19062e-30	64.5431
cg24804544	2.56657	13.8378	4.08654e-33	2.22623e-30	64.5218
cg10376408	2.29551	13.8377	4.08894e-33	2.22623e-30	64.5212
cg02559896	1.41561	13.8374	4.10172e-33	2.22648e-30	64.5181
cg12505146	2.18705	13.8346	4.19291e-33	2.26917e-30	64.4964
cg14277260	2.03084	13.8283	4.41064e-33	2.37987e-30	64.4465
cg24696028	1.24546	13.8239	4.57131e-33	2.45923e-30	64.4111
cg21457692	1.75194	13.8185	4.77558e-33	2.5615e-30	64.368
cg03540165	1.80047	13.8181	4.7909e-33	2.56211e-30	64.3648
cg03220633	2.11917	13.8153	4.89863e-33	2.612e-30	64.3429
cg21463763	2.00762	13.8132	4.98359e-33	2.64948e-30	64.3259
cg00261781	1.99086	13.8048	5.33392e-33	2.82742e-30	64.2589
cg19442495	1.7602	13.7799	6.51405e-33	3.44288e-30	64.0616
cg13155114	1.85622	13.7738	6.84648e-33	3.60804e-30	64.0124
cg22368262	1.95208	13.7707	7.01586e-33	3.68655e-30	63.9883
cg22173752	2.16253	13.7689	7.12216e-33	3.73156e-30	63.9735
cg20253659	1.52112	13.7647	7.36291e-33	3.84655e-30	63.9407
cg05724965	2.30053	13.7623	7.50781e-33	3.91094e-30	63.9214
cg22015527	2.09538	13.7576	7.80098e-33	4.05198e-30	63.8836
cg06890432	1.92047	13.7548	7.9772e-33	4.13164e-30	63.8616
cg19679989	1.69567	13.7446	8.65861e-33	4.47175e-30	63.7807
cg01710865	1.77554	13.7425	8.81034e-33	4.53715e-30	63.7635
cg16322929	2.31011	13.7401	8.98257e-33	4.6127e-30	63.7444
cg22454660	1.93707	13.7378	9.1438e-33	4.6822e-30	63.7269
cg03884082	1.72792	13.732	9.58538e-33	4.89445e-30	63.6803
cg22549558	1.82178	13.7297	9.76026e-33	4.9697e-30	63.6625
cg08015704	1.69893	13.7246	1.01703e-32	5.16392e-30	63.6218
cg10486227	2.2587	13.7225	1.03436e-32	5.23721e-30	63.6052
cg15807035	1.43831	13.7197	1.05834e-32	5.34365e-30	63.5825
cg24374861	1.82076	13.7147	1.10131e-32	5.54514e-30	63.5433
cg01019876	1.56843	13.7127	1.11975e-32	5.62233e-30	63.5269
cg15385562	2.04779	13.7108	1.13673e-32	5.69178e-30	63.512
cg02201774	2.06623	13.7075	1.16747e-32	5.82954e-30	63.4857
cg23097415	1.40578	13.7065	1.17641e-32	5.85799e-30	63.4782
cg22610194	2.09719	13.6997	1.2428e-32	6.17158e-30	63.424
cg03900542	1.98483	13.688	1.36607e-32	6.76516e-30	63.3306
cg14509084	1.83696	13.687	1.3767e-32	6.79915e-30	63.323
cg21938148	2.0516	13.6839	1.41137e-32	6.95142e-30	63.2984
cg22054756	1.55511	13.6835	1.41606e-32	6.95556e-30	63.2951
cg11004501	2.32464	13.6807	1.44891e-32	7.09763e-30	63.2725
cg27565555	2.22398	13.6778	1.48288e-32	7.24438e-30	63.2496
cg20631654	1.24926	13.6703	1.57482e-32	7.67281e-30	63.1903
cg06762902	1.79142	13.667	1.61667e-32	7.85553e-30	63.1644
cg11944428	1.48404	13.6666	1.62294e-32	7.86487e-30	63.1606
cg14932794	2.33754	13.6619	1.68524e-32	8.14496e-30	63.1234
cg02626656	1.59812	13.6615	1.68986e-32	8.14547e-30	63.1207
cg18988560	1.5965	13.6599	1.71175e-32	8.22906e-30	63.108
cg04241308	2.5755	13.652	1.82522e-32	8.75126e-30	63.0446
cg21075077	1.66691	13.6513	1.83435e-32	8.77178e-30	63.0397
cg22778421	2.30764	13.6508	1.84191e-32	8.7847e-30	63.0356
cg24374738	2.01973	13.645	1.93056e-32	9.18325e-30	62.9892
cg05964635	1.71167	13.6396	2.01585e-32	9.56379e-30	62.9466
cg23095615	1.91067	13.6273	2.22535e-32	1.05301e-29	62.849
cg25399963	2.29903	13.6263	2.24328e-32	1.05873e-29	62.841
cg00936146	1.76723	13.6233	2.29801e-32	1.08173e-29	62.8173
cg04487931	1.95737	13.6077	2.60534e-32	1.22321e-29	62.6934
cg03303162	1.89301	13.6042	2.6805e-32	1.25524e-29	62.6653
cg00380725	1.61645	13.5949	2.88883e-32	1.3493e-29	62.5914
cg13030674	1.59728	13.5809	3.23156e-32	1.50549e-29	62.4808
cg02069519	1.96198	13.5733	3.43629e-32	1.59675e-29	62.4201
cg14660125	1.78552	13.5705	3.51478e-32	1.62904e-29	62.3978
cg23905542	2.00171	13.5527	4.05325e-32	1.8738e-29	62.2571
cg01125227	1.77979	13.5498	4.15069e-32	1.91395e-29	62.2337
cg05692826	1.69722	13.5475	4.22736e-32	1.94435e-29	62.2156
cg04964781	1.65588	13.5437	4.35923e-32	1.99991e-29	62.1853
cg02939019	1.89001	13.5424	4.40309e-32	2.01492e-29	62.1754
cg01219048	2.02071	13.5418	4.42403e-32	2.01939e-29	62.1708
cg07738533	1.59427	13.5385	4.54352e-32	2.06871e-29	62.1444
cg11435841	1.7432	13.5365	4.61797e-32	2.09733e-29	62.1284
cg17382541	1.52535	13.5275	4.96404e-32	2.24885e-29	62.0571
cg07091593	1.94454	13.5263	5.0094e-32	2.26372e-29	62.0481
cg01386792	1.97303	13.5149	5.49223e-32	2.47572e-29	61.9573
cg23249942	1.87026	13.5137	5.54719e-32	2.49427e-29	61.9475
cg10480343	2.03946	13.5127	5.59104e-32	2.50775e-29	61.9397
cg22207733	1.70277	13.5112	5.65874e-32	2.53184e-29	61.9278
cg14898260	2.14212	13.506	5.89703e-32	2.63194e-29	61.8871
cg19754746	1.21924	13.505	5.94463e-32	2.64665e-29	61.8792
cg09487245	1.13774	13.5001	6.18505e-32	2.74692e-29	61.84
cg02954111	1.99146	13.4816	7.17738e-32	3.17982e-29	61.6932
cg12359697	2.01511	13.4756	7.53118e-32	3.32047e-29	61.6457
cg07192857	1.1721	13.4756	7.53157e-32	3.32047e-29	61.6456
cg10168763	1.93714	13.4703	7.85754e-32	3.45575e-29	61.6038
cg20024234	1.70747	13.458	8.67252e-32	3.80146e-29	61.5064
cg00114393	1.75037	13.4578	8.68566e-32	3.80146e-29	61.5049
cg17929627	1.51728	13.456	8.81517e-32	3.84882e-29	61.4903
cg18233416	2.11677	13.4454	9.59323e-32	4.17844e-29	61.4068
cg24719575	1.75592	13.444	9.70036e-32	4.21495e-29	61.3958
cg25330797	2.23568	13.4319	1.06921e-31	4.63471e-29	61.2998
cg19466178	2.31209	13.4314	1.07327e-31	4.64121e-29	61.296
cg11229284	1.60219	13.4304	1.08241e-31	4.66954e-29	61.2877
cg06247015	2.14667	13.4245	1.13454e-31	4.8828e-29	61.2412
cg12735820	1.69922	13.418	1.19545e-31	5.13273e-29	61.1896
cg15262516	1.42755	13.4105	1.26906e-31	5.42759e-29	61.1306
cg09742442	1.49203	13.4104	1.27014e-31	5.42759e-29	61.1298
cg14707092	1.85824	13.408	1.29472e-31	5.51959e-29	61.1109
cg03601354	1.84493	13.4019	1.35947e-31	5.782e-29	61.0627
cg16571983	1.68158	13.3994	1.38712e-31	5.88574e-29	61.0428
cg20231940	1.93392	13.399	1.39183e-31	5.8919e-29	61.0395
cg09428893	2.04935	13.3914	1.47986e-31	6.24994e-29	60.979
cg13412866	1.78515	13.3896	1.50091e-31	6.32405e-29	60.965
cg14539442	1.64502	13.388	1.52001e-31	6.38964e-29	60.9525
cg22976979	1.90896	13.387	1.53255e-31	6.42738e-29	60.9444
cg15260365	1.97619	13.3821	1.59454e-31	6.67188e-29	60.9053
cg10753764	1.91434	13.3783	1.64322e-31	6.85969e-29	60.8756
cg17023455	2.11587	13.3718	1.73129e-31	7.2107e-29	60.8241
cg09101796	2.38212	13.3702	1.75401e-31	7.28853e-29	60.8112
cg20724810	2.04496	13.3561	1.964e-31	8.1424e-29	60.6996
cg03550917	1.22941	13.3419	2.20059e-31	9.10237e-29	60.5873
cg02683085	1.96826	13.3391	2.25045e-31	9.28738e-29	60.5652
cg00019137	1.99174	13.3292	2.43618e-31	1.00288e-28	60.487
cg25949941	2.35512	13.3289	2.4412e-31	1.00288e-28	60.4849
cg24974477	1.41942	13.3245	2.52827e-31	1.03629e-28	60.4503
cg23815582	1.56761	13.3143	2.74326e-31	1.12062e-28	60.3698
cg12472597	1.67234	13.3142	2.74639e-31	1.12062e-28	60.3687
cg12942996	1.33522	13.3058	2.93855e-31	1.19411e-28	60.3019
cg14610746	1.63658	13.3057	2.93972e-31	1.19411e-28	60.3015
cg04429589	1.66608	13.303	3.00514e-31	1.21795e-28	60.2798
cg21145136	-2.02962	-13.2978	3.1758e-31	1.28423e-28	60.2255
cg19867649	1.84947	13.2893	3.35329e-31	1.35298e-28	60.1716
cg14241138	1.93121	13.2879	3.3909e-31	1.36511e-28	60.1606
cg27647589	1.19263	13.2869	3.4161e-31	1.37219e-28	60.1533
cg03051411	1.26278	13.2819	3.55644e-31	1.4254e-28	60.1135
cg05972047	-1.90567	-13.3283	3.6625e-31	1.46466e-28	60.09
cg01995660	1.76363	13.2758	3.73483e-31	1.49029e-28	60.0652
cg23795217	2.15163	13.2723	3.84136e-31	1.52942e-28	60.0375
cg06401019	1.52449	13.2626	4.15068e-31	1.64894e-28	59.961
cg01910484	2.06189	13.2524	4.50478e-31	1.78569e-28	59.8802
cg24842967	2.02475	13.247	4.70311e-31	1.86023e-28	59.8377
cg00078194	1.96357	13.243	4.8579e-31	1.91726e-28	59.8058
cg05303586	2.06039	13.242	4.89349e-31	1.9271e-28	59.7986
cg04544931	1.74357	13.2303	5.37585e-31	2.11245e-28	59.7058
cg04739729	1.82663	13.2295	5.41062e-31	2.1215e-28	59.6994
cg13683280	1.63766	13.2268	5.52756e-31	2.16266e-28	59.6783
cg17382198	2.05692	13.226	5.56314e-31	2.17188e-28	59.672
cg18643762	2.39313	13.218	5.93129e-31	2.30955e-28	59.6087
cg01382649	2.37502	13.2178	5.94132e-31	2.30955e-28	59.6071
cg11504081	1.4849	13.2117	6.23964e-31	2.42031e-28	59.5587
cg12572049	1.76688	13.2113	6.25931e-31	2.42274e-28	59.5556
cg07980216	1.47642	13.2103	6.30865e-31	2.43662e-28	59.5478
cg22196952	2.44473	13.2075	6.45083e-31	2.48622e-28	59.5258
cg13860006	2.25818	13.2019	6.74727e-31	2.59494e-28	59.4815
cg16657164	1.81761	13.1988	6.91653e-31	2.65439e-28	59.457
cg26741262	1.4922	13.1929	7.24689e-31	2.77528e-28	59.411
cg16127719	1.4849	13.1922	7.28961e-31	2.78574e-28	59.4052
cg18891404	1.25446	13.1796	8.06495e-31	3.07491e-28	59.3054
cg23211714	1.65186	13.1793	8.08032e-31	3.07491e-28	59.3036
cg16349964	1.45444	13.1728	8.51205e-31	3.2324e-28	59.2522
cg12080909	1.58761	13.1717	8.59149e-31	3.25572e-28	59.243
cg02853012	1.89347	13.1712	8.6225e-31	3.26064e-28	59.2395
cg07895169	1.83903	13.1709	8.64481e-31	3.26225e-28	59.2369
cg09489445	2.30116	13.1694	8.74489e-31	3.29314e-28	59.2255
cg12287025	2.09415	13.1653	9.03647e-31	3.39587e-28	59.1932
cg14462067	1.55129	13.1651	9.05548e-31	3.39596e-28	59.1911
cg05346855	1.6379	13.1529	9.97992e-31	3.73489e-28	59.0952
cg01155190	1.06149	13.1518	1.00706e-30	3.76104e-28	59.0862
cg11459006	2.07713	13.1511	1.01214e-30	3.77222e-28	59.0813
cg27189973	1.39739	13.1449	1.06413e-30	3.95782e-28	59.0318
cg23582408	1.58348	13.142	1.08843e-30	4.0399e-28	59.0095
cg25475789	1.60657	13.1366	1.13643e-30	4.20939e-28	58.967
cg13924988	2.23121	13.1294	1.20427e-30	4.45156e-28	58.9097
cg24373760	1.66268	13.124	1.2577e-30	4.63957e-28	58.8669
cg02399570	1.05209	13.116	1.33988e-30	4.93267e-28	58.8044
cg17150306	1.84724	13.1083	1.42556e-30	5.23743e-28	58.7432
cg11443787	1.56932	13.1079	1.42974e-30	5.24214e-28	58.7403
cg19317012	2.1486	13.1068	1.44189e-30	5.27598e-28	58.732
cg13483916	1.95008	13.0992	1.53317e-30	5.59865e-28	58.6714
cg16400903	1.75821	13.0984	1.54248e-30	5.62128e-28	58.6654
cg00449821	2.01846	13.0962	1.56942e-30	5.70797e-28	58.6483
cg14090487	1.34055	13.092	1.62267e-30	5.88976e-28	58.6154
cg18036763	0.978286	13.0888	1.66527e-30	6.03228e-28	58.5898
cg11908799	1.99924	13.0878	1.67818e-30	6.06688e-28	58.5822
cg00330888	1.79546	13.0828	1.74724e-30	6.30396e-28	58.5424
cg01680448	2.09247	13.0812	1.77001e-30	6.37336e-28	58.5296
cg14462645	1.61586	13.0806	1.77835e-30	6.39067e-28	58.525
cg15680624	2.1414	13.0789	1.80149e-30	6.46097e-28	58.5122
cg13484608	1.66509	13.0779	1.81666e-30	6.50251e-28	58.504
cg19930288	1.3567	13.073	1.88931e-30	6.74917e-28	58.4653
cg16087457	1.83108	13.0715	1.91181e-30	6.81609e-28	58.4536
cg18396137	1.83497	13.0669	1.98364e-30	7.05823e-28	58.4172
cg24364574	1.59632	13.0655	2.00532e-30	7.12139e-28	58.4064
cg19767477	1.7303	13.0647	2.01815e-30	7.15287e-28	58.4002
cg11792075	1.51732	13.0592	2.10837e-30	7.45803e-28	58.357
cg10774636	2.2954	13.0554	2.17463e-30	7.67738e-28	58.3265
cg14150468	1.74972	13.0511	2.25015e-30	7.9285e-28	58.2928
cg08808402	1.37683	13.0484	2.29853e-30	8.08323e-28	58.2718
cg00008188	1.6001	13.0451	2.35981e-30	8.2826e-28	58.2458
cg16763895	1.55156	13.0394	2.47059e-30	8.65462e-28	58.2005
cg26119331	1.70012	13.0371	2.5163e-30	8.79772e-28	58.1824
cg06371306	2.03636	13.032	2.6202e-30	9.14327e-28	58.1425
cg13417420	2.01937	13.029	2.68356e-30	9.34635e-28	58.1189
cg21733154	2.04852	13.0274	2.71794e-30	9.44788e-28	58.1063
cg20609344	-1.68052	-13.0263	2.7415e-30	9.51147e-28	58.0978
cg18989174	2.56178	13.0172	2.94738e-30	1.02062e-27	58.0264
cg24525457	2.33799	13.0147	3.00712e-30	1.03931e-27	58.0066
cg03051258	2.1207	13.0133	3.04099e-30	1.04901e-27	57.9955
cg08931107	1.28069	13.0117	3.07972e-30	1.06035e-27	57.983
cg02847140	1.67705	13.0092	3.14126e-30	1.07948e-27	57.9635
cg05892930	1.67024	13.0088	3.15217e-30	1.08118e-27	57.9601
cg13892015	1.41785	13.0079	3.17441e-30	1.08674e-27	57.9531
cg25023058	1.83396	13.0037	3.28342e-30	1.12193e-27	57.9198
cg17203313	1.84243	12.9995	3.39395e-30	1.15752e-27	57.8871
cg14777342	1.48743	12.999	3.40917e-30	1.16052e-27	57.8827
cg07809589	1.6398	12.9983	3.42802e-30	1.16474e-27	57.8773
cg11200965	2.20921	12.9962	3.48589e-30	1.18218e-27	57.8607
cg02156314	1.61285	12.9938	3.55348e-30	1.20285e-27	57.8418
cg07249274	2.23545	12.9927	3.5854e-30	1.21138e-27	57.833
cg11327809	1.3881	12.9862	3.77397e-30	1.27272e-27	57.7824
cg02930242	1.98261	12.9754	4.11548e-30	1.3853e-27	57.6969
cg21539510	1.4473	12.9715	4.24493e-30	1.42622e-27	57.6663
cg19756430	1.18202	12.9669	4.40098e-30	1.47363e-27	57.6307
cg05259946	0.873115	12.9669	4.40234e-30	1.47363e-27	57.6304
cg00331237	1.69884	12.9602	4.64553e-30	1.55216e-27	57.5773
cg00940891	2.31632	12.9589	4.6938e-30	1.56539e-27	57.5671
cg07447193	1.35947	12.9557	4.8124e-30	1.60199e-27	57.5425
cg13447927	1.93724	12.953	4.91858e-30	1.63432e-27	57.521
cg16588061	1.33707	12.9521	4.9526e-30	1.64261e-27	57.5141
cg03088791	1.5508	12.9497	5.04768e-30	1.67108e-27	57.4954
cg02099053	1.66947	12.9359	5.63317e-30	1.8615e-27	57.3871
cg19991899	1.13008	12.9256	6.11468e-30	2.01693e-27	57.3061
cg03694157	1.45567	12.9174	6.53059e-30	2.15019e-27	57.2412
cg24364143	1.63744	12.915	6.65302e-30	2.18652e-27	57.2228
cg22359217	1.45325	12.9126	6.78445e-30	2.22567e-27	57.2035
cg12182991	1.97552	12.9123	6.80247e-30	2.22754e-27	57.2009
cg26245697	2.11454	12.9049	7.21492e-30	2.35628e-27	57.1428
cg03315247	1.69644	12.9047	7.22168e-30	2.35628e-27	57.1419
cg11791751	1.79959	12.9029	7.32645e-30	2.38615e-27	57.1277
cg13016179	1.80035	12.9003	7.47905e-30	2.43147e-27	57.1073
cg08056957	1.84317	12.8998	7.51355e-30	2.4383e-27	57.1028
cg15404858	1.48173	12.8995	7.52766e-30	2.4385e-27	57.101
cg09219721	1.6728	12.8984	7.5952e-30	2.45598e-27	57.0921
cg25481073	1.7082	12.8853	8.43094e-30	2.72136e-27	56.9891
cg10511669	1.9964	12.8781	8.92854e-30	2.87684e-27	56.9325
cg21139209	1.36899	12.8743	9.20111e-30	2.95938e-27	56.9028
cg19840226	1.50471	12.8736	9.24904e-30	2.96952e-27	56.8977
cg25771041	1.78069	12.8726	9.32324e-30	2.98803e-27	56.8898
cg19741456	1.74314	12.8662	9.81517e-30	3.14013e-27	56.8391
cg11539424	-1.82932	-12.8743	9.97914e-30	3.18694e-27	56.824
cg18588504	1.38716	12.8438	1.17257e-29	3.73812e-27	56.6636
cg03400437	2.05571	12.8424	1.18581e-29	3.77368e-27	56.6525
cg15127227	1.55501	12.842	1.18998e-29	3.78029e-27	56.649
cg08618068	1.66637	12.8387	1.22093e-29	3.87179e-27	56.6237
cg08389577	1.73934	12.8236	1.37738e-29	4.36027e-27	56.5047
cg13982454	1.57168	12.822	1.39468e-29	4.40733e-27	56.4924
cg11444428	1.17608	12.8213	1.40268e-29	4.42487e-27	56.4867
cg11973900	2.26268	12.8199	1.41851e-29	4.46364e-27	56.4756
cg25983589	1.77494	12.8197	1.4199e-29	4.46364e-27	56.4747
cg07503059	1.84128	12.8192	1.42612e-29	4.47538e-27	56.4704
cg18261413	2.00793	12.8122	1.50729e-29	4.72192e-27	56.4157
cg26548288	1.85448	12.8106	1.5269e-29	4.77509e-27	56.403
cg14219630	1.78132	12.8101	1.53343e-29	4.78722e-27	56.3988
cg13612295	1.39232	12.8059	1.58475e-29	4.9389e-27	56.3663
cg06249747	1.58534	12.805	1.5961e-29	4.9657e-27	56.3592
cg04794299	1.93053	12.8035	1.61495e-29	5.01574e-27	56.3476
cg15061530	2.12077	12.7952	1.72617e-29	5.35196e-27	56.2819
cg04863516	1.31709	12.7939	1.74329e-29	5.39578e-27	56.2722
cg25873214	1.85346	12.7936	1.74774e-29	5.40032e-27	56.2697
cg18547942	1.6657	12.7922	1.76673e-29	5.44967e-27	56.259
cg01367310	1.5393	12.7865	1.84836e-29	5.69176e-27	56.2144
cg13401339	1.76834	12.7845	1.87931e-29	5.77722e-27	56.198
cg18533883	2.51532	12.7828	1.90385e-29	5.84273e-27	56.1852
cg20300175	1.7444	12.7797	1.9522e-29	5.98093e-27	56.1605
cg21949747	1.59784	12.7778	1.98093e-29	6.0587e-27	56.1461
cg01088404	1.32107	12.7714	2.08528e-29	6.36708e-27	56.0954
cg03826594	2.30308	12.7673	2.15355e-29	6.56444e-27	56.0636
cg05506986	1.59475	12.7666	2.16531e-29	6.58918e-27	56.0582
cg27530539	1.81133	12.755	2.37417e-29	7.20638e-27	55.9674
cg26501269	1.66254	12.7549	2.37611e-29	7.20638e-27	55.9665
cg27566289	1.49937	12.7536	2.40079e-29	7.26905e-27	55.9563
cg08845439	1.99791	12.7504	2.4628e-29	7.44431e-27	55.9312
cg05463819	1.53669	12.75	2.4698e-29	7.45301e-27	55.9284
cg00462311	1.36529	12.749	2.48988e-29	7.5011e-27	55.9204
cg16064478	1.63961	12.7459	2.5531e-29	7.67877e-27	55.8956
cg16788391	1.86874	12.7391	2.69412e-29	8.08632e-27	55.8426
cg21026257	1.85135	12.7389	2.69756e-29	8.08632e-27	55.8413
cg11924518	2.22448	12.7322	2.84657e-29	8.51889e-27	55.7883
cg13795264	1.29486	12.7307	2.88023e-29	8.60536e-27	55.7767
cg17246714	1.68227	12.7295	2.90717e-29	8.67153e-27	55.7675
cg00395632	1.52889	12.7272	2.96129e-29	8.80557e-27	55.7493
cg01278387	1.71922	12.7272	2.96185e-29	8.80557e-27	55.7491
cg09210666	1.8399	12.6992	3.69698e-29	1.0973e-26	55.5303
cg26685941	1.68908	12.6988	3.71026e-29	1.09872e-26	55.5268
cg09425356	1.59844	12.6986	3.71391e-29	1.09872e-26	55.5258
cg00581731	1.61853	12.69	3.97836e-29	1.17503e-26	55.4579
cg07132125	1.91351	12.6835	4.18742e-29	1.23476e-26	55.4074
cg17570483	1.12599	12.6832	4.19647e-29	1.23542e-26	55.4052
cg06192866	1.70326	12.6798	4.3105e-29	1.26692e-26	55.3788
cg14335782	1.82167	12.6764	4.42922e-29	1.2997e-26	55.352
cg15420035	1.99481	12.6761	4.4407e-29	1.30096e-26	55.3494
cg00554442	1.79257	12.6758	4.45178e-29	1.30209e-26	55.347
cg16657340	1.38571	12.6669	4.7763e-29	1.39476e-26	55.2775
cg14298966	1.71238	12.6657	4.82105e-29	1.40555e-26	55.2683
cg21634064	2.26803	12.6606	5.02173e-29	1.4617e-26	55.2281
cg16755500	1.88004	12.6594	5.06721e-29	1.47257e-26	55.2192
cg04644624	1.59106	12.6559	5.20949e-29	1.51149e-26	55.1918
cg06410591	2.3088	12.6515	5.39751e-29	1.56353e-26	55.1568
cg13279566	1.57762	12.6504	5.44313e-29	1.57422e-26	55.1485
cg25906220	2.61659	12.6454	5.66456e-29	1.63565e-26	55.1092
cg25619607	1.22995	12.6424	5.80188e-29	1.67263e-26	55.0856
cg09547034	1.88013	12.6421	5.81304e-29	1.67317e-26	55.0837
cg21606237	1.29712	12.638	6.0069e-29	1.72623e-26	55.0513
cg16247817	2.56884	12.6369	6.05575e-29	1.7375e-26	55.0433
cg12408189	1.66675	12.6329	6.25185e-29	1.79092e-26	55.0118
cg02476461	1.44835	12.6259	6.60986e-29	1.89048e-26	54.9569
cg16287766	1.89311	12.6241	6.70226e-29	1.91388e-26	54.9432
cg07020001	1.73304	12.6229	6.76716e-29	1.92937e-26	54.9337
cg11162249	1.83554	12.6211	6.86305e-29	1.95362e-26	54.9198
cg26880493	1.89481	12.6171	7.08424e-29	2.01342e-26	54.8885
cg16136840	1.71803	12.6162	7.13983e-29	2.02603e-26	54.8808
cg21709909	1.9425	12.6149	7.21322e-29	2.04365e-26	54.8707
cg05784314	2.57639	12.6121	7.37438e-29	2.08604e-26	54.8489
cg14575559	1.68111	12.6051	7.795e-29	2.20158e-26	54.7941
cg26694713	1.83211	12.5996	8.14038e-29	2.29553e-26	54.7514
cg09745087	1.5052	12.5988	8.19275e-29	2.30671e-26	54.745
cg13462843	1.69672	12.5954	8.41612e-29	2.36591e-26	54.7185
cg10580691	1.34145	12.5928	8.5904e-29	2.41115e-26	54.6983
cg08164315	1.75409	12.5916	8.67229e-29	2.43036e-26	54.6889
cg10456203	1.7819	12.5878	8.9333e-29	2.49726e-26	54.6596
cg27559661	2.32011	12.5878	8.93862e-29	2.49726e-26	54.659
cg08871383	1.46546	12.5818	9.36877e-29	2.6134e-26	54.6127
cg10833091	1.33621	12.5803	9.48278e-29	2.64112e-26	54.6007
cg04879381	1.67852	12.5771	9.72672e-29	2.7049e-26	54.5757
cg12798118	2.01321	12.5745	9.92692e-29	2.75633e-26	54.5556
cg17783401	1.91588	12.5734	1.00125e-28	2.77583e-26	54.5471
cg18164983	1.70066	12.57	1.02881e-28	2.84786e-26	54.5203
cg05923854	1.561	12.5693	1.03449e-28	2.85921e-26	54.5149
cg10030837	1.56837	12.5619	1.0965e-28	3.02597e-26	54.4574
cg15330117	1.71958	12.5536	1.1716e-28	3.22829e-26	54.392
cg12104945	1.50251	12.5527	1.17947e-28	3.24205e-26	54.3854
cg07219103	1.00326	12.5527	1.18018e-28	3.24205e-26	54.3848
cg21853021	1.56977	12.552	1.18584e-28	3.25266e-26	54.3801
cg06685340	1.41715	12.5512	1.19349e-28	3.26867e-26	54.3738
cg24511054	1.88666	12.5502	1.20365e-28	3.29151e-26	54.3654
cg25816545	1.71326	12.5496	1.20893e-28	3.30095e-26	54.3611
cg01172903	1.86399	12.5468	1.23622e-28	3.37039e-26	54.3391
cg06788816	1.60402	12.5457	1.2468e-28	3.39411e-26	54.3306
cg15035278	1.26727	12.5443	1.2606e-28	3.42651e-26	54.3198
cg08592733	1.42368	12.5386	1.31885e-28	3.57947e-26	54.2752
cg04672538	1.78479	12.5343	1.36436e-28	3.69743e-26	54.2417
cg23583739	1.79609	12.5335	1.37278e-28	3.7147e-26	54.2357
cg25757740	1.83637	12.5286	1.42756e-28	3.85714e-26	54.197
cg04874326	1.61101	12.5265	1.45135e-28	3.91557e-26	54.1807
cg24479590	2.22813	12.5234	1.48716e-28	4.00619e-26	54.1567
cg03539039	1.71971	12.5101	1.65205e-28	4.44377e-26	54.0529
cg02870584	2.0382	12.5096	1.65881e-28	4.45531e-26	54.0489
cg21050240	1.93678	12.5077	1.68377e-28	4.51564e-26	54.0342
cg13598588	1.53835	12.5074	1.68824e-28	4.52093e-26	54.0315
cg21735374	1.55133	12.502	1.7613e-28	4.7096e-26	53.9897
cg02128150	1.41051	12.5018	1.76404e-28	4.70995e-26	53.9882
cg06230736	1.74633	12.4951	1.85954e-28	4.95762e-26	53.9362
cg22492088	1.49098	12.4929	1.89274e-28	5.03871e-26	53.9187
cg13827970	1.48487	12.4922	1.90367e-28	5.06035e-26	53.913
cg12091396	1.787	12.485	2.01491e-28	5.34818e-26	53.857
cg18163252	1.88537	12.4846	2.02049e-28	5.34831e-26	53.8543
cg02162202	1.9529	12.4846	2.02088e-28	5.34831e-26	53.8541
cg10242724	1.57254	12.4811	2.07671e-28	5.48803e-26	53.8272
cg24591318	1.79307	12.48	2.09601e-28	5.53095e-26	53.818
cg08719777	1.68607	12.4796	2.10292e-28	5.54111e-26	53.8148
cg08349117	1.51033	12.4775	2.13823e-28	5.62593e-26	53.7984
cg10302736	1.8295	12.4741	2.19582e-28	5.76907e-26	53.7721
cg25147601	1.7713	12.4702	2.26379e-28	5.93902e-26	53.7421
cg03015433	1.5809	12.4627	2.40292e-28	6.29489e-26	53.6832
cg21350575	-2.03203	-12.4618	2.41922e-28	6.32842e-26	53.6765
cg07793638	1.82836	12.4613	2.42936e-28	6.34576e-26	53.6724
cg19233923	0.963866	12.4589	2.47499e-28	6.45175e-26	53.654
cg27085821	1.13739	12.4588	2.47708e-28	6.45175e-26	53.6532
cg27118809	1.32762	12.4553	2.54605e-28	6.62184e-26	53.6261
cg23901444	1.89463	12.4519	2.61673e-28	6.79589e-26	53.5991
cg00462460	1.96607	12.4474	2.71106e-28	7.03079e-26	53.5641
cg00679546	1.49099	12.4469	2.7219e-28	7.0488e-26	53.5602
cg00129651	1.75395	12.4451	2.76036e-28	7.13815e-26	53.5464
cg15997773	1.17305	12.4441	2.78248e-28	7.18507e-26	53.5385
cg00196475	1.04679	12.4436	2.79312e-28	7.19567e-26	53.5347
cg17323383	2.17037	12.4435	2.7961e-28	7.19567e-26	53.5337
cg23933381	1.74417	12.4434	2.79852e-28	7.19567e-26	53.5328
cg12338097	1.53542	12.4412	2.84721e-28	7.31045e-26	53.5158
cg00782200	2.18763	12.4391	2.89534e-28	7.42348e-26	53.4992
cg13912117	2.26815	12.4388	2.90108e-28	7.42767e-26	53.4973
cg08903089	1.84207	12.4384	2.90934e-28	7.43828e-26	53.4945
cg11399097	2.02918	12.4346	2.99999e-28	7.65922e-26	53.4642
cg22723026	1.34445	12.4328	3.04142e-28	7.75404e-26	53.4507
cg24117150	1.70285	12.4253	3.22653e-28	8.21438e-26	53.3924
cg11316784	1.52156	12.4171	3.44275e-28	8.75253e-26	53.3284
cg11102611	1.90218	12.4151	3.49648e-28	8.87665e-26	53.3131
cg03065383	2.18285	12.412	3.58314e-28	9.08389e-26	53.2889
cg10691006	1.21047	12.4113	3.6036e-28	9.12296e-26	53.2833
cg16241714	1.6873	12.4078	3.70548e-28	9.36776e-26	53.2558
cg26591696	1.36	12.4064	3.74603e-28	9.45704e-26	53.2451
cg22216491	1.32221	12.402	3.87765e-28	9.77567e-26	53.211
cg02783889	1.69667	12.3957	4.0769e-28	1.02637e-25	53.1615
cg01141459	1.71145	12.3943	4.12136e-28	1.03612e-25	53.1508
cg17088155	1.79024	12.3937	4.13928e-28	1.03918e-25	53.1466
cg24382527	2.07306	12.3883	4.32138e-28	1.08322e-25	53.1041
cg27539986	1.45575	12.3881	4.32671e-28	1.08322e-25	53.1029
cg02162906	1.52889	12.3863	4.38934e-28	1.09616e-25	53.0887
cg25806307	1.74859	12.3862	4.39219e-28	1.09616e-25	53.088
cg27166381	1.62973	12.3861	4.39656e-28	1.09616e-25	53.0871
cg25570278	2.17096	12.3848	4.44322e-28	1.10626e-25	53.0766
cg09059670	1.85272	12.3828	4.51121e-28	1.12165e-25	53.0616
cg18488745	1.56288	12.3766	4.73676e-28	1.17611e-25	53.0135
cg04085822	1.67276	12.372	4.91165e-28	1.21786e-25	52.9777
cg05361542	1.44891	12.3709	4.95441e-28	1.22678e-25	52.9692
cg02312409	1.9916	12.3651	5.18776e-28	1.2828e-25	52.9238
cg19244428	1.43461	12.3638	5.24315e-28	1.29473e-25	52.9133
cg23428985	1.847	12.3632	5.26401e-28	1.29811e-25	52.9094
cg04981088	1.99484	12.361	5.35663e-28	1.31915e-25	52.8922
cg22960185	1.63509	12.3577	5.50044e-28	1.35272e-25	52.866
cg09511734	1.05014	12.3495	5.86395e-28	1.44016e-25	52.8029
cg21614408	1.5777	12.3491	5.88363e-28	1.44303e-25	52.7996
cg13986870	1.28682	12.3483	5.92085e-28	1.45019e-25	52.7933
cg13605398	2.24093	12.3411	6.2692e-28	1.53343e-25	52.7369
cg17940889	1.53414	12.3379	6.42579e-28	1.56961e-25	52.7126
cg10598066	2.02447	12.3296	6.8627e-28	1.67407e-25	52.6477
cg10241701	1.94516	12.3208	7.35107e-28	1.79079e-25	52.5798
cg00051068	1.50016	12.3205	7.36984e-28	1.79294e-25	52.5773
cg18601195	1.48613	12.3138	7.77111e-28	1.88803e-25	52.525
cg07332178	1.41858	12.3096	8.02981e-28	1.94826e-25	52.4927
cg17185401	1.53109	12.3064	8.23394e-28	1.99511e-25	52.4679
cg25317664	1.41672	12.3055	8.29247e-28	2.0066e-25	52.4609
cg13861126	1.69067	12.3053	8.30983e-28	2.00811e-25	52.4589
cg10072995	1.81753	12.3026	8.48519e-28	2.04775e-25	52.4383
cg03011814	1.66815	12.3005	8.6292e-28	2.07973e-25	52.4217
cg15991262	1.9476	12.2941	9.07274e-28	2.1836e-25	52.3722
cg15624634	1.32477	12.2939	9.08434e-28	2.1836e-25	52.3709
cg05701125	1.40491	12.2916	9.25609e-28	2.22193e-25	52.3525
cg18705408	2.02461	12.29	9.36884e-28	2.24601e-25	52.3405
cg16326979	1.65288	12.2888	9.45727e-28	2.26421e-25	52.3312
cg07469637	1.63891	12.2884	9.48718e-28	2.26836e-25	52.3281
cg07635369	1.60406	12.2869	9.60021e-28	2.29132e-25	52.3164
cg10695325	1.12106	12.2868	9.60853e-28	2.29132e-25	52.3156
cg06802812	1.88992	12.2826	9.93444e-28	2.36592e-25	52.2827
cg06516150	1.68154	12.2823	9.95299e-28	2.36721e-25	52.2808
cg18334412	1.6375	12.2771	1.037e-27	2.46317e-25	52.2403
cg06123544	1.78831	12.2751	1.054e-27	2.50026e-25	52.2243
cg15944026	1.63181	12.2746	1.0575e-27	2.50527e-25	52.221
cg23054925	1.52619	12.2708	1.0897e-27	2.57817e-25	52.1914
cg18320766	1.78838	12.2669	1.12404e-27	2.65594e-25	52.1608
cg18887483	1.4512	12.2653	1.13823e-27	2.68597e-25	52.1484
cg15187550	1.71103	12.2616	1.17198e-27	2.75894e-25	52.1196
cg20080006	2.07445	12.2615	1.17221e-27	2.75894e-25	52.1194
cg01966091	1.78494	12.2589	1.19672e-27	2.81296e-25	52.099
cg10819771	1.87344	12.2574	1.21062e-27	2.84195e-25	52.0876
cg10576725	1.86465	12.2568	1.21672e-27	2.85256e-25	52.0826
cg02330264	1.51809	12.2522	1.26178e-27	2.95436e-25	52.0467
cg12538248	1.6192	12.2511	1.27222e-27	2.97495e-25	52.0386
cg20241952	2.18643	12.2475	1.30882e-27	3.05313e-25	52.0106
cg15028052	2.15897	12.2475	1.30903e-27	3.05313e-25	52.0105
cg06751007	1.40755	12.2472	1.31206e-27	3.05626e-25	52.0082
cg10669833	1.32849	12.2465	1.31967e-27	3.07003e-25	52.0025
cg25535587	1.82905	12.245	1.33507e-27	3.10186e-25	51.991
cg20713234	1.40439	12.244	1.34572e-27	3.12258e-25	51.9832
cg07793808	1.67239	12.2421	1.36532e-27	3.16043e-25	51.9689
cg03710719	2.25056	12.2421	1.36553e-27	3.16043e-25	51.9688
cg12448989	1.84438	12.238	1.41036e-27	3.26002e-25	51.9369
cg13363525	1.33472	12.2358	1.43481e-27	3.31231e-25	51.9199
cg02150674	1.61562	12.2351	1.44277e-27	3.32644e-25	51.9145
cg04677227	1.48227	12.2342	1.45377e-27	3.34753e-25	51.907
cg02100674	2.00795	12.2336	1.46003e-27	3.35767e-25	51.9028
cg13927387	1.81292	12.2322	1.47577e-27	3.38955e-25	51.8922
cg23226129	1.66364	12.2272	1.5352e-27	3.52158e-25	51.8532
cg00706444	1.4771	12.2269	1.53917e-27	3.52619e-25	51.8507
cg09745440	2.00162	12.2252	1.56014e-27	3.56973e-25	51.8373
cg17984469	1.14223	12.2064	1.80839e-27	4.13107e-25	51.6916
cg13285934	1.66089	12.2062	1.81005e-27	4.13107e-25	51.6907
cg08701937	2.0368	12.2053	1.82392e-27	4.15747e-25	51.6832
cg20018234	1.80122	12.2011	1.88436e-27	4.28985e-25	51.651
cg22599769	2.07058	12.1987	1.92126e-27	4.36834e-25	51.6319
cg02918224	1.66065	12.1981	1.92946e-27	4.38147e-25	51.6277
cg13236881	1.85328	12.191	2.04006e-27	4.62682e-25	51.5727
cg05815906	1.71981	12.1898	2.05886e-27	4.6636e-25	51.5636
cg11176186	1.82742	12.1856	2.12822e-27	4.81469e-25	51.5309
cg18572219	1.49061	12.1806	2.21368e-27	5.00176e-25	51.4921
cg21196132	0.865231	12.1801	2.22215e-27	5.01463e-25	51.4883
cg26607748	1.12012	12.1779	2.26187e-27	5.09789e-25	51.4708
cg08009116	1.34884	12.1761	2.29354e-27	5.16284e-25	51.4571
cg23243652	1.61668	12.1732	2.34627e-27	5.27497e-25	51.4347
cg19884345	1.7925	12.1728	2.35358e-27	5.28482e-25	51.4316
cg09704415	1.25673	12.1671	2.46047e-27	5.51798e-25	51.3878
cg21663122	1.78511	12.1645	2.51105e-27	5.62443e-25	51.3677
cg10348756	1.1081	12.1623	2.55565e-27	5.71725e-25	51.3504
cg03683171	1.8934	12.1596	2.61073e-27	5.83325e-25	51.3293
cg23523648	1.91301	12.1527	2.75484e-27	6.14764e-25	51.2763
cg10640379	1.47557	12.1486	2.8467e-27	6.34482e-25	51.2439
cg07896312	1.87484	12.1474	2.87263e-27	6.3947e-25	51.235
cg08376848	1.52133	12.1443	2.94431e-27	6.54621e-25	51.2107
cg20969896	1.99193	12.1428	2.9792e-27	6.61565e-25	51.1991
cg17350720	1.85204	12.1414	3.0103e-27	6.67651e-25	51.1888
cg19622358	1.69338	12.1353	3.15785e-27	6.99518e-25	51.1416
cg24515970	1.99073	12.1345	3.17767e-27	7.03047e-25	51.1354
cg02553663	2.01979	12.1312	3.26224e-27	7.20876e-25	51.1095
cg02367736	2.26922	12.1236	3.46186e-27	7.64053e-25	51.0509
cg20656602	1.60086	12.1206	3.54505e-27	7.81458e-25	51.0275
cg18771357	2.08198	12.1191	3.58651e-27	7.89635e-25	51.016
cg06362776	1.32415	12.1172	3.64071e-27	8.00592e-25	51.0012
cg14771954	1.76728	12.1149	3.70537e-27	8.13822e-25	50.9838
cg10884288	2.51146	12.1057	3.98311e-27	8.73762e-25	50.9125
cg23062198	1.75343	12.0988	4.20461e-27	9.20648e-25	50.8591
cg10251826	1.86062	12.0987	4.20703e-27	9.20648e-25	50.8586
cg23932658	1.44056	12.098	4.23041e-27	9.24643e-25	50.8531
cg07244649	2.40148	12.0953	4.32244e-27	9.42618e-25	50.8319
cg12600030	1.79586	12.0953	4.32307e-27	9.42618e-25	50.8317
cg01851208	1.53631	12.0939	4.36935e-27	9.5156e-25	50.8212
cg05876918	1.27635	12.0907	4.48131e-27	9.7477e-25	50.7962
cg07466622	1.56503	12.0888	4.54886e-27	9.88273e-25	50.7815
cg01468505	1.44242	12.0865	4.62823e-27	1.00431e-24	50.7644
cg15902957	1.82563	12.0862	4.64187e-27	1.00606e-24	50.7615
cg08486575	1.2543	12.0828	4.76569e-27	1.03166e-24	50.7355
cg04236718	1.36296	12.0826	4.77528e-27	1.0325e-24	50.7336
cg24949251	1.11566	12.0808	4.84162e-27	1.04559e-24	50.7199
cg01525597	1.24116	12.0715	5.20589e-27	1.12292e-24	50.6484
cg19225068	1.7131	12.0713	5.21592e-27	1.12374e-24	50.6465
cg02067846	1.64842	12.0664	5.41961e-27	1.16624e-24	50.6087
cg11033271	1.97404	12.0634	5.5463e-27	1.19208e-24	50.5859
cg00477378	1.42164	12.0612	5.64589e-27	1.21098e-24	50.5683
cg04931383	1.52822	12.0611	5.64762e-27	1.21098e-24	50.568
cg21484174	1.61007	12.0609	5.65777e-27	1.21171e-24	50.5662
cg03217253	-1.42354	-12.1175	5.71577e-27	1.22124e-24	50.5643
cg01034251	1.30657	12.0606	5.67104e-27	1.21312e-24	50.5639
cg23332699	1.42623	12.0591	5.73663e-27	1.22425e-24	50.5526
cg16506703	1.62536	12.0521	6.06253e-27	1.29228e-24	50.4981
cg00590324	1.71754	12.0486	6.23147e-27	1.32672e-24	50.471
cg14843080	1.89198	12.0443	6.44282e-27	1.37011e-24	50.4381
cg12727374	1.33923	12.04	6.66425e-27	1.41553e-24	50.4047
cg02236651	1.41069	12.035	6.92694e-27	1.4696e-24	50.3666
cg04115659	1.43756	12.0342	6.97171e-27	1.47736e-24	50.3602
cg25575065	1.45653	12.0268	7.3904e-27	1.56425e-24	50.3027
cg03774468	1.88253	12.026	7.43495e-27	1.57184e-24	50.2967
cg08572315	1.86463	12.0254	7.46721e-27	1.57682e-24	50.2925
cg20569108	1.52498	12.0248	7.50166e-27	1.58225e-24	50.2879
cg00926285	1.22754	12.0194	7.83012e-27	1.6496e-24	50.2456
cg09327770	2.39062	12.0187	7.87303e-27	1.655e-24	50.2403
cg05998426	1.13954	12.0187	7.87408e-27	1.655e-24	50.2401
cg03929205	1.51741	12.0158	8.0503e-27	1.69008e-24	50.2183
cg08577384	-1.79036	-12.0152	8.08635e-27	1.69568e-24	50.2139
cg03451296	1.82461	12.0107	8.38176e-27	1.75559e-24	50.1785
cg05978988	1.56033	12.0104	8.39633e-27	1.7566e-24	50.1768
cg17157872	1.12062	12.0096	8.44974e-27	1.76472e-24	50.1705
cg21037604	1.34269	12.0096	8.45465e-27	1.76472e-24	50.1699
cg00426963	1.21907	12.0074	8.59605e-27	1.79216e-24	50.1536
cg00293409	1.42711	12.0062	8.6805e-27	1.80768e-24	50.1439
cg03917423	1.3418	12.0048	8.77278e-27	1.8248e-24	50.1335
cg16959606	1.24348	12.0028	8.91132e-27	1.85148e-24	50.118
cg16786868	1.55928	11.9996	9.13714e-27	1.89622e-24	50.0933
cg01938066	1.56529	11.9982	9.23896e-27	1.91392e-24	50.0824
cg08970083	1.56688	11.9981	9.24359e-27	1.91392e-24	50.0819
cg14708080	1.59323	11.9965	9.36193e-27	1.93621e-24	50.0694
cg06365984	1.75095	11.9963	9.37966e-27	1.93766e-24	50.0675
cg18489440	1.69346	11.9944	9.51424e-27	1.96321e-24	50.0534
cg26725274	-1.75457	-11.9946	9.63621e-27	1.98611e-24	50.0411
cg17149431	1.42546	11.9891	9.91706e-27	2.04167e-24	50.0125
cg01188068	1.55892	11.9876	1.00361e-26	2.06383e-24	50.0008
cg00145757	1.38365	11.9859	1.01694e-26	2.08887e-24	49.9877
cg24123518	1.59641	11.9847	1.02691e-26	2.10696e-24	49.9781
cg17954482	1.17434	11.9841	1.03155e-26	2.11407e-24	49.9737
cg13401831	1.38059	11.9825	1.04458e-26	2.13834e-24	49.9613
cg18404308	1.5395	11.9813	1.05427e-26	2.15574e-24	49.9522
cg09151742	1.25348	11.9806	1.05999e-26	2.165e-24	49.9468
cg00639195	2.05834	11.978	1.08207e-26	2.20759e-24	49.9265
cg15631966	1.88193	11.9755	1.10365e-26	2.24909e-24	49.907
cg02372712	0.923925	11.9743	1.11338e-26	2.26636e-24	49.8984
cg04022108	1.11696	11.9741	1.11578e-26	2.26868e-24	49.8962
cg18433260	1.68764	11.9733	1.12264e-26	2.28007e-24	49.8902
cg19517135	1.30892	11.9703	1.14889e-26	2.33076e-24	49.8674
cg10493699	1.24017	11.9676	1.17368e-26	2.37838e-24	49.8463
cg01512026	1.56871	11.9669	1.17957e-26	2.38764e-24	49.8414
cg22466448	1.8365	11.9666	1.18296e-26	2.39183e-24	49.8386
cg17462218	1.89778	11.9656	1.19209e-26	2.40759e-24	49.831
cg00503804	1.30763	11.9638	1.20903e-26	2.43909e-24	49.817
cg26897054	1.15764	11.9567	1.27759e-26	2.57452e-24	49.7626
cg27195274	1.81814	11.9529	1.31665e-26	2.65027e-24	49.7329
cg09935767	1.47295	11.9513	1.33281e-26	2.67983e-24	49.7209
cg08907891	1.36167	11.9505	1.34081e-26	2.69292e-24	49.715
cg22747897	2.69268	11.9495	1.35161e-26	2.7116e-24	49.7071
cg19058865	2.14709	11.9408	1.4469e-26	2.89954e-24	49.6399
cg02289200	1.55077	11.9393	1.46316e-26	2.92889e-24	49.6288
cg24903006	1.47521	11.9384	1.47365e-26	2.94661e-24	49.6218
cg02900441	2.14305	11.9361	1.50094e-26	2.99786e-24	49.6037
cg14784699	2.16733	11.9338	1.52757e-26	3.04769e-24	49.5863
cg03650397	2.00807	11.9319	1.55041e-26	3.08985e-24	49.5717
cg13837913	1.90903	11.9261	1.6226e-26	3.23016e-24	49.5268
cg03833566	1.17161	11.9259	1.62526e-26	3.23189e-24	49.5252
cg24695316	-1.25499	-11.9287	1.67493e-26	3.32336e-24	49.4964
cg27409650	1.70956	11.9221	1.67439e-26	3.32336e-24	49.4958
cg18088653	-1.60088	-11.9377	1.68161e-26	3.3293e-24	49.4939
cg08369872	2.22984	11.9215	1.68159e-26	3.3293e-24	49.4916
cg02506053	1.41951	11.921	1.68834e-26	3.33897e-24	49.4876
cg25098497	1.59347	11.9168	1.74493e-26	3.44711e-24	49.4551
cg23230486	1.51613	11.9144	1.77753e-26	3.50768e-24	49.4368
cg01313320	1.1501	11.9104	1.83323e-26	3.61364e-24	49.4064
cg09786383	1.16673	11.9079	1.87005e-26	3.6822e-24	49.3868
cg07050602	1.58635	11.9071	1.88177e-26	3.70125e-24	49.3806
cg14210620	2.09183	11.9058	1.90128e-26	3.73556e-24	49.3704
cg06532346	1.52271	11.903	1.94313e-26	3.81364e-24	49.3489
cg22856287	1.36155	11.9015	1.96537e-26	3.8531e-24	49.3377
cg20279402	1.67367	11.8977	2.02496e-26	3.96564e-24	49.3082
cg03931027	1.03255	11.8968	2.03939e-26	3.98957e-24	49.3012
cg27649073	1.25649	11.8944	2.07694e-26	4.05586e-24	49.2832
cg03506640	1.9748	11.8944	2.07777e-26	4.05586e-24	49.2829
cg10696199	1.44549	11.8899	2.15215e-26	4.19653e-24	49.2482
cg23296392	1.76976	11.8892	2.16351e-26	4.21413e-24	49.243
cg05858607	1.8751	11.8861	2.21679e-26	4.31326e-24	49.219
cg10952190	1.6191	11.885	2.23531e-26	4.34463e-24	49.2107
cg22366783	1.48486	11.8778	2.36477e-26	4.59131e-24	49.1552
cg02450742	1.73099	11.8755	2.40723e-26	4.66873e-24	49.1377
cg06604625	1.0946	11.8747	2.42313e-26	4.69454e-24	49.1312
cg03024517	2.23943	11.8694	2.52408e-26	4.88488e-24	49.0909
cg14814876	1.21484	11.8693	2.52719e-26	4.88566e-24	49.0897
cg16505455	1.30536	11.8669	2.57438e-26	4.97158e-24	49.0714
cg01808030	1.64334	11.862	2.67501e-26	5.16039e-24	49.0336
cg13848707	1.99019	11.8565	2.79184e-26	5.38005e-24	48.9914
cg08473090	1.47128	11.8551	2.82116e-26	5.43075e-24	48.9811
cg06767766	1.92622	11.8546	2.83245e-26	5.44668e-24	48.9772
cg07834955	1.75028	11.8488	2.96467e-26	5.69487e-24	48.9322
cg17183414	1.67094	11.8476	2.99249e-26	5.74222e-24	48.923
cg25836271	1.61953	11.8418	3.13031e-26	6.00031e-24	48.8785
cg20912226	1.65581	11.8402	3.17068e-26	6.07125e-24	48.8659
cg07439791	1.48256	11.839	3.1988e-26	6.11861e-24	48.8572
cg07297397	1.58769	11.8372	3.24502e-26	6.20046e-24	48.843
cg15780888	1.4437	11.832	3.37762e-26	6.44702e-24	48.8035
cg15490944	2.04861	11.8296	3.44168e-26	6.56236e-24	48.785
cg17332573	1.60196	11.8257	3.54869e-26	6.75927e-24	48.7548
cg26529376	1.83064	11.8236	3.60589e-26	6.86099e-24	48.739
cg02664993	1.56621	11.8167	3.80678e-26	7.23561e-24	48.6855
cg22637538	2.10986	11.8163	3.81897e-26	7.25116e-24	48.6824
cg07435894	1.7984	11.8155	3.84277e-26	7.28869e-24	48.6762
cg24745738	1.48441	11.8142	3.87919e-26	7.34645e-24	48.6669
cg07367232	1.68994	11.8142	3.88135e-26	7.34645e-24	48.6664
cg13304274	-1.07365	-11.812	3.94791e-26	7.4646e-24	48.6496
cg07169524	1.655	11.8056	4.15009e-26	7.83868e-24	48.6003
cg14731653	1.80194	11.8043	4.19048e-26	7.90671e-24	48.5908
cg26308113	1.51376	11.8041	4.19815e-26	7.91293e-24	48.589
cg14914822	2.14424	11.8017	4.27674e-26	8.05265e-24	48.5707
cg08113245	1.55693	11.7988	4.37619e-26	8.23133e-24	48.548
cg22277636	2.26761	11.7985	4.38491e-26	8.23916e-24	48.546
cg26137478	1.78682	11.7983	4.39024e-26	8.24062e-24	48.5448
cg25604994	2.15542	11.7965	4.45279e-26	8.34935e-24	48.5309
cg16555537	0.860927	11.7944	4.52561e-26	8.4771e-24	48.5149
cg12492906	1.51858	11.7934	4.563e-26	8.53828e-24	48.5068
cg00523012	1.79786	11.7922	4.60361e-26	8.60537e-24	48.498
cg02839273	1.13692	11.7918	4.61865e-26	8.62457e-24	48.4948
cg23080179	2.06703	11.791	4.6494e-26	8.67303e-24	48.4883
cg00026222	1.54922	11.7897	4.69385e-26	8.74693e-24	48.4789
cg15368822	0.893636	11.7856	4.84914e-26	9.027e-24	48.4468
cg18378883	1.57255	11.7852	4.86296e-26	9.0434e-24	48.444
cg20223728	1.31118	11.7843	4.89611e-26	9.09569e-24	48.4373
cg01806295	1.41542	11.7815	5.00623e-26	9.29071e-24	48.4153
cg04347006	2.07312	11.7808	5.03239e-26	9.32969e-24	48.4102
cg22727304	1.8793	11.7802	5.0552e-26	9.36237e-24	48.4057
cg17357161	1.32874	11.7749	5.2692e-26	9.74872e-24	48.3648
cg10115191	1.37008	11.7699	5.47798e-26	1.01246e-23	48.3265
cg23644127	1.41715	11.7697	5.48539e-26	1.0128e-23	48.3252
cg17374534	1.52656	11.7665	5.62219e-26	1.03699e-23	48.3009
cg03113878	2.22089	11.7655	5.66536e-26	1.04389e-23	48.2933
cg19860796	1.12485	11.7582	5.9992e-26	1.10428e-23	48.2368
cg19672993	1.89777	11.7532	6.23522e-26	1.14656e-23	48.1988
cg00447833	1.64149	11.7528	6.25721e-26	1.14943e-23	48.1953
cg26954625	1.89728	11.7525	6.27102e-26	1.1508e-23	48.1931
cg27032965	0.913469	11.7504	6.37376e-26	1.16847e-23	48.1771
cg21095553	2.24661	11.7497	6.40897e-26	1.17373e-23	48.1717
cg17766062	1.14309	11.7482	6.48284e-26	1.18606e-23	48.1603
cg04747322	1.46219	11.7463	6.57994e-26	1.2026e-23	48.1457
cg24435866	1.18127	11.7405	6.88215e-26	1.25569e-23	48.1014
cg04319218	1.50122	11.7405	6.88427e-26	1.25569e-23	48.1011
cg22974837	1.0252	11.739	6.96182e-26	1.26855e-23	48.09
cg07836831	1.33577	11.7381	7.01213e-26	1.27643e-23	48.0829
cg08102256	2.15095	11.7374	7.04812e-26	1.28169e-23	48.0779
cg11704780	1.68468	11.7304	7.44549e-26	1.35259e-23	48.0238
cg13442428	1.97656	11.7291	7.52206e-26	1.36513e-23	48.0137
cg08578245	2.0723	11.7289	7.53407e-26	1.36594e-23	48.0121
cg01224891	1.50926	11.7276	7.60484e-26	1.37739e-23	48.0029
cg10179669	1.70281	11.7252	7.75252e-26	1.40273e-23	47.9839
cg24667625	1.55994	11.7218	7.95818e-26	1.4385e-23	47.9581
cg04610224	1.48663	11.7202	8.05606e-26	1.45474e-23	47.946
cg05578570	0.974492	11.7199	8.07374e-26	1.45648e-23	47.9439
cg18070676	2.12649	11.7196	8.0932e-26	1.45854e-23	47.9415
cg17780098	1.48485	11.7189	8.13903e-26	1.46533e-23	47.9359
cg12279128	1.39231	11.7187	8.15196e-26	1.4662e-23	47.9344
cg24239148	1.99486	11.7121	8.57977e-26	1.54161e-23	47.8839
cg14405643	1.08498	11.7069	8.93731e-26	1.60426e-23	47.8436
cg13258989	1.61213	11.7058	9.0121e-26	1.61608e-23	47.8354
cg06287318	1.70308	11.7049	9.07415e-26	1.6256e-23	47.8286
cg27293549	1.63351	11.6976	9.60517e-26	1.71902e-23	47.7725
cg24034477	1.35315	11.6973	9.62679e-26	1.72119e-23	47.7703
cg18055007	1.54063	11.6946	9.8309e-26	1.75594e-23	47.7496
cg14826215	1.66178	11.6934	9.91695e-26	1.76956e-23	47.741
cg01314034	1.15105	11.6926	9.98269e-26	1.77954e-23	47.7345
cg13984515	1.87708	11.6922	1.00164e-25	1.78378e-23	47.7312
cg00938619	1.58879	11.6917	1.0055e-25	1.7889e-23	47.7274
cg26732691	1.66238	11.6913	1.00873e-25	1.79288e-23	47.7242
cg26742989	1.58033	11.6899	1.01952e-25	1.81028e-23	47.7137
cg11933232	1.10544	11.6885	1.03068e-25	1.8283e-23	47.703
cg18519927	1.8594	11.6829	1.07586e-25	1.90657e-23	47.6607
cg05527491	1.97616	11.6828	1.07738e-25	1.90739e-23	47.6593
cg18184107	1.85097	11.6826	1.07868e-25	1.90782e-23	47.6581
cg16373769	-1.75816	-11.6796	1.10371e-25	1.95019e-23	47.6355
cg17066238	0.987232	11.6776	1.12178e-25	1.98018e-23	47.6194
cg27626331	1.02028	11.6767	1.12884e-25	1.9907e-23	47.6133
cg14098681	1.67926	11.6761	1.13468e-25	1.99906e-23	47.6082
cg05660436	2.43504	11.6741	1.15264e-25	2.02871e-23	47.5927
cg01677601	1.41555	11.673	1.1617e-25	2.04267e-23	47.5849
cg26687098	2.09276	11.6688	1.20044e-25	2.10873e-23	47.5526
cg15445478	1.52822	11.6684	1.20467e-25	2.11411e-23	47.5491
cg23098599	1.81241	11.6681	1.20712e-25	2.11635e-23	47.5471
cg05932159	1.28268	11.6672	1.21571e-25	2.12936e-23	47.5401
cg03330747	1.31417	11.6652	1.23474e-25	2.1606e-23	47.5248
cg13951042	1.52956	11.6641	1.24544e-25	2.17721e-23	47.5163
cg24613479	-1.78301	-11.6627	1.25918e-25	2.1991e-23	47.5055
cg05969659	1.47769	11.6605	1.28033e-25	2.23389e-23	47.489
cg05757654	1.5388	11.6548	1.33798e-25	2.33221e-23	47.4456
cg00076645	1.1085	11.6524	1.36288e-25	2.37333e-23	47.4274
cg07905944	1.90715	11.6516	1.37143e-25	2.38592e-23	47.4212
cg26218412	1.86733	11.6506	1.38203e-25	2.40205e-23	47.4136
cg04536807	1.41539	11.6497	1.39175e-25	2.41662e-23	47.4067
cg19385321	0.983477	11.6472	1.41952e-25	2.46247e-23	47.3872
cg04232586	1.5758	11.6445	1.44903e-25	2.51126e-23	47.3669
cg00681103	2.19173	11.644	1.45552e-25	2.52008e-23	47.3625
cg10166283	-1.77316	-11.6427	1.4703e-25	2.54325e-23	47.3526
cg22162404	1.1114	11.6395	1.50644e-25	2.60325e-23	47.3286
cg10497692	1.8765	11.6358	1.55068e-25	2.67716e-23	47.3001
cg01023778	1.06293	11.6347	1.56414e-25	2.69781e-23	47.2915
cg03459312	1.54749	11.6315	1.60276e-25	2.76179e-23	47.2675
cg09575114	1.95259	11.63	1.62157e-25	2.79153e-23	47.256
cg08521677	1.7012	11.628	1.64687e-25	2.8324e-23	47.2407
cg13107060	1.31687	11.6266	1.66555e-25	2.86179e-23	47.2296
cg14321601	1.33032	11.6226	1.71776e-25	2.9487e-23	47.1991
cg19466131	1.52438	11.6203	1.74839e-25	2.99843e-23	47.1817
cg05982399	1.36548	11.6177	1.7832e-25	3.05523e-23	47.1623
cg14036923	1.61747	11.6158	1.8104e-25	3.0989e-23	47.1473
cg05845928	1.06557	11.6121	1.86306e-25	3.18603e-23	47.119
cg26230759	1.47583	11.6109	1.88027e-25	3.21241e-23	47.11
cg20664221	1.68734	11.609	1.90842e-25	3.25743e-23	47.0953
cg17393296	1.45679	11.6079	1.92413e-25	3.28116e-23	47.0872
cg17927917	1.61068	11.6069	1.93946e-25	3.30417e-23	47.0794
cg13919438	1.64368	11.6062	1.94929e-25	3.31779e-23	47.0744
cg01685242	1.87677	11.604	1.9828e-25	3.37165e-23	47.0576
cg06533408	1.26678	11.6028	2.00213e-25	3.40133e-23	47.048
cg20271517	1.48331	11.6006	2.03632e-25	3.45616e-23	47.0313
cg04317543	1.76516	11.5958	2.11282e-25	3.58264e-23	46.9949
cg13140770	1.42424	11.5902	2.20635e-25	3.73772e-23	46.9522
cg12902719	1.41585	11.5867	2.26693e-25	3.83675e-23	46.9255
cg09094393	1.48088	11.5865	2.27089e-25	3.83986e-23	46.9238
cg01960526	1.57766	11.5845	2.30565e-25	3.895e-23	46.9088
cg00755546	1.78869	11.5827	2.33842e-25	3.94667e-23	46.8949
cg27286840	1.6037	11.582	2.35115e-25	3.96446e-23	46.8895
cg18310412	1.75181	11.5793	2.40045e-25	4.04381e-23	46.8691
cg24603235	1.48572	11.5783	2.4196e-25	4.07035e-23	46.8612
cg03672854	2.11522	11.5782	2.42071e-25	4.07035e-23	46.8608
cg01790367	1.63787	11.578	2.42507e-25	4.07389e-23	46.859
cg00524288	1.04534	11.5742	2.49712e-25	4.19104e-23	46.8301
cg26919378	1.58431	11.567	2.6403e-25	4.42723e-23	46.7751
cg25668416	1.35161	11.5663	2.65574e-25	4.44899e-23	46.7694
cg18710929	1.73679	11.5657	2.66631e-25	4.46257e-23	46.7654
cg27475442	1.10428	11.5629	2.72616e-25	4.55851e-23	46.7436
cg07172280	1.50532	11.5616	2.75424e-25	4.60121e-23	46.7334
cg00073380	1.10245	11.5612	2.76123e-25	4.60862e-23	46.7309
cg02452840	1.4275	11.5607	2.77214e-25	4.62258e-23	46.7271
cg10449866	1.42903	11.5541	2.91716e-25	4.85991e-23	46.6768
cg14064694	1.56815	11.551	2.98905e-25	4.97509e-23	46.6527
cg20601919	2.14864	11.5476	3.06762e-25	5.10116e-23	46.6272
cg23331421	1.46931	11.5436	3.16435e-25	5.25719e-23	46.5965
cg13255056	1.25972	11.5405	3.23999e-25	5.37791e-23	46.5732
cg11859316	1.60008	11.5401	3.2497e-25	5.38908e-23	46.5703
cg12107637	1.2016	11.5388	3.28459e-25	5.44195e-23	46.5597
cg15128141	2.26145	11.5382	3.29997e-25	5.46242e-23	46.5551
cg03447931	-1.59972	-11.5511	3.30863e-25	5.47174e-23	46.5546
cg20633595	1.3854	11.5364	3.34424e-25	5.52557e-23	46.542
cg12985773	2.18138	11.536	3.35575e-25	5.53954e-23	46.5386
cg02372889	1.56389	11.5339	3.40998e-25	5.62392e-23	46.5228
cg12876855	1.51495	11.5334	3.42432e-25	5.64242e-23	46.5187
cg02995055	1.39187	11.5307	3.4967e-25	5.75375e-23	46.498
cg15674193	1.77257	11.5306	3.49825e-25	5.75375e-23	46.4976
cg05875032	1.83067	11.5265	3.61045e-25	5.93289e-23	46.4665
cg05960677	1.42022	11.5245	3.66639e-25	6.01935e-23	46.4513
cg10775273	2.15676	11.5186	3.83951e-25	6.29784e-23	46.4058
cg19439022	0.771768	11.5148	3.95171e-25	6.476e-23	46.3774
cg08659394	1.86442	11.5139	3.97879e-25	6.51448e-23	46.3706
cg26461637	1.84802	11.513	4.00628e-25	6.55356e-23	46.3638
cg10558616	2.13397	11.5113	4.06219e-25	6.63901e-23	46.3502
cg01940425	1.60829	11.5084	4.15142e-25	6.77871e-23	46.3287
cg16916914	1.79834	11.5072	4.19258e-25	6.83973e-23	46.319
cg19720265	1.09315	11.5038	4.30291e-25	7.0134e-23	46.2934
cg25855249	1.26456	11.5037	4.3076e-25	7.01471e-23	46.2923
cg18450555	1.60566	11.5019	4.36549e-25	7.09693e-23	46.2792
cg18006328	1.6396	11.5019	4.36594e-25	7.09693e-23	46.2791
cg24295125	1.50474	11.5011	4.39319e-25	7.13481e-23	46.2729
cg19180546	2.12918	11.4993	4.45404e-25	7.22714e-23	46.2593
cg19408535	1.65573	11.4983	4.49095e-25	7.2805e-23	46.2512
cg20487231	1.3637	11.4966	4.54812e-25	7.36657e-23	46.2387
cg04367197	1.42649	11.4954	4.59194e-25	7.43089e-23	46.2293
cg14717796	1.70581	11.4941	4.63847e-25	7.49947e-23	46.2193
cg03420242	1.30842	11.4915	4.7307e-25	7.64175e-23	46.1999
cg20623371	1.96869	11.488	4.86004e-25	7.84367e-23	46.1733
cg15447540	1.38157	11.4858	4.94265e-25	7.96988e-23	46.1567
cg01115990	1.61858	11.4842	5.00524e-25	8.06361e-23	46.1443
cg21915672	1.58043	11.4835	5.03147e-25	8.09864e-23	46.1391
cg08576104	1.41046	11.4827	5.06246e-25	8.14128e-23	46.1331
cg17377467	1.7202	11.4824	5.07604e-25	8.15587e-23	46.1304
cg27147807	1.28463	11.479	5.21151e-25	8.3631e-23	46.1044
cg05764240	2.06484	11.4789	5.21427e-25	8.3631e-23	46.1039
cg05165025	1.59099	11.4731	5.45417e-25	8.74011e-23	46.0596
cg00268500	1.3255	11.472	5.50014e-25	8.80596e-23	46.0513
cg11075230	1.45251	11.4714	5.52482e-25	8.83766e-23	46.0469
cg13672103	1.75973	11.4705	5.56152e-25	8.88762e-23	46.0403
cg01078147	1.83406	11.4704	5.56589e-25	8.88762e-23	46.0396
cg20481909	1.24108	11.4654	5.78732e-25	9.23305e-23	46.0011
cg06883949	1.45933	11.464	5.84745e-25	9.32075e-23	45.9909
cg00873050	2.07868	11.4635	5.87119e-25	9.35035e-23	45.9869
cg18079128	1.74763	11.4631	5.88942e-25	9.37112e-23	45.9838
cg26040332	1.95712	11.4602	6.02359e-25	9.57618e-23	45.9616
cg01833417	1.55398	11.4595	6.05335e-25	9.61504e-23	45.9568
cg05655671	1.40714	11.4585	6.10019e-25	9.68094e-23	45.9491
cg20690774	1.31178	11.4582	6.11565e-25	9.69696e-23	45.9467
cg25372335	1.34046	11.4545	6.29164e-25	9.96726e-23	45.9187
cg20351640	1.74037	11.4542	6.30693e-25	9.98272e-23	45.9163
cg09792557	1.17257	11.4524	6.39467e-25	1.01127e-22	45.9027
cg16127845	1.71422	11.4509	6.47207e-25	1.02262e-22	45.8908
cg19374885	1.06723	11.4507	6.48241e-25	1.02336e-22	45.8892
cg22994281	1.44129	11.4496	6.5347e-25	1.03072e-22	45.8813
cg05038121	1.50044	11.4487	6.57887e-25	1.03678e-22	45.8746
cg18438124	2.15097	11.4483	6.60382e-25	1.0398e-22	45.8709
cg24331301	1.52099	11.4455	6.74682e-25	1.06139e-22	45.8498
cg22700017	1.31454	11.4453	6.75821e-25	1.06226e-22	45.8481
cg23295127	1.80841	11.4424	6.91067e-25	1.08528e-22	45.8261
cg22304169	1.9634	11.4404	7.01573e-25	1.10082e-22	45.8112
cg06978273	1.48921	11.4398	7.04933e-25	1.10493e-22	45.8065
cg02751453	1.45992	11.4397	7.0541e-25	1.10493e-22	45.8059
cg09863247	1.63072	11.4357	7.27492e-25	1.13853e-22	45.7755
cg24938064	1.18156	11.4337	7.38769e-25	1.15518e-22	45.7603
cg07552707	0.959249	11.4327	7.44512e-25	1.16315e-22	45.7526
cg12716838	1.24096	11.4263	7.82383e-25	1.22126e-22	45.7037
cg02010478	0.939749	11.4251	7.89116e-25	1.23071e-22	45.6953
cg15563963	1.50381	11.423	8.02199e-25	1.25003e-22	45.679
cg12161067	1.34289	11.4216	8.10872e-25	1.26246e-22	45.6684
cg12928668	1.05596	11.4206	8.17107e-25	1.27107e-22	45.6609
cg25261228	0.952959	11.4162	8.45563e-25	1.31421e-22	45.6271
cg18014257	1.51845	11.411	8.80022e-25	1.36659e-22	45.5877
cg08665961	1.59859	11.4106	8.82662e-25	1.36951e-22	45.5848
cg04212239	1.65191	11.41	8.86516e-25	1.37431e-22	45.5805
cg18280463	1.98058	11.4095	8.90332e-25	1.37905e-22	45.5762
cg26705720	2.58192	11.4092	8.92258e-25	1.38085e-22	45.5741
cg23848131	1.96693	11.4083	8.98442e-25	1.38923e-22	45.5673
cg13455700	1.56714	11.4052	9.19799e-25	1.42104e-22	45.5441
cg17824240	2.18624	11.3984	9.69539e-25	1.4966e-22	45.4922
cg20688987	1.56525	11.3976	9.75206e-25	1.50358e-22	45.4864
cg10731192	1.65548	11.3976	9.75726e-25	1.50358e-22	45.4859
cg07350718	1.12631	11.3969	9.80653e-25	1.50989e-22	45.4809
cg24528923	1.39427	11.3961	9.86925e-25	1.51825e-22	45.4747
cg13697193	1.70448	11.3939	1.00336e-24	1.54222e-22	45.4584
cg22112476	1.60094	11.3934	1.00754e-24	1.54734e-22	45.4543
cg10191684	1.24207	11.3923	1.01622e-24	1.55934e-22	45.4458
cg26723132	1.43264	11.3874	1.05555e-24	1.61831e-22	45.4084
cg02172579	1.64648	11.3869	1.05949e-24	1.62298e-22	45.4047
cg24555600	1.26066	11.3834	1.08844e-24	1.66592e-22	45.3781
cg11226183	1.75008	11.3819	1.10052e-24	1.68297e-22	45.3672
cg23118464	1.05848	11.3793	1.1227e-24	1.71544e-22	45.3475
cg02997048	0.927115	11.3787	1.12781e-24	1.7218e-22	45.3431
cg02578560	1.84726	11.3713	1.19415e-24	1.82154e-22	45.2867
cg08631137	1.23729	11.3711	1.19612e-24	1.82301e-22	45.2851
cg07392897	2.1768	11.368	1.22528e-24	1.86588e-22	45.2613
cg04453065	1.78188	11.3701	1.27481e-24	1.93803e-22	45.2234
cg04725507	1.72125	11.3628	1.27455e-24	1.93803e-22	45.2224
cg13861219	1.38968	11.3609	1.29354e-24	1.96485e-22	45.2078
cg14892066	1.43263	11.3542	1.36177e-24	2.06676e-22	45.1571
cg26329178	1.4351	11.3537	1.36732e-24	2.07344e-22	45.1531
cg25076767	2.01066	11.3517	1.38854e-24	2.10385e-22	45.1379
cg09426994	1.80301	11.3488	1.42016e-24	2.14996e-22	45.1157
cg15002294	1.30035	11.3465	1.44504e-24	2.18579e-22	45.0986
cg27297851	1.50316	11.3447	1.46561e-24	2.21505e-22	45.0847
cg26802291	1.72446	11.3429	1.48527e-24	2.24289e-22	45.0715
cg17983217	1.60393	11.3414	1.50315e-24	2.268e-22	45.0597
cg13204512	1.81778	11.338	1.54259e-24	2.32557e-22	45.0342
cg18332806	1.12525	11.3376	1.54756e-24	2.33111e-22	45.031
cg19018267	1.40714	11.3352	1.57622e-24	2.37231e-22	45.0129
cg25751895	1.00217	11.3335	1.59667e-24	2.40109e-22	45.0002
cg05794695	1.0655	11.3308	1.63036e-24	2.44972e-22	44.9796
cg22377142	1.52222	11.3304	1.63574e-24	2.45576e-22	44.9764
cg01869273	1.56081	11.3276	1.67048e-24	2.50584e-22	44.9556
cg10152810	1.21098	11.3271	1.67774e-24	2.51463e-22	44.9514
cg23018092	1.93477	11.3212	1.75516e-24	2.62849e-22	44.9069
cg25784220	-1.96164	-11.362	1.77894e-24	2.6597e-22	44.9005
cg02617655	2.17527	11.3199	1.77306e-24	2.6531e-22	44.8969
cg23693021	1.89707	11.319	1.78453e-24	2.66585e-22	44.8905
cg15186042	1.51668	11.3188	1.7872e-24	2.66764e-22	44.889
cg20287074	1.22793	11.3183	1.79475e-24	2.6767e-22	44.8849
cg16004008	1.35053	11.3163	1.8226e-24	2.71599e-22	44.8697
cg08167047	1.76728	11.3145	1.84763e-24	2.75103e-22	44.8562
cg08896715	1.36829	11.3133	1.86514e-24	2.77481e-22	44.8469
cg12053769	1.27369	11.3127	1.87321e-24	2.78452e-22	44.8427
cg07469555	1.57607	11.3094	1.92154e-24	2.85401e-22	44.8176
cg13927251	0.917094	11.3057	1.97756e-24	2.93481e-22	44.7892
cg21468728	1.1036	11.3039	2.0045e-24	2.97235e-22	44.7759
cg13471114	1.63709	11.3037	2.00704e-24	2.97367e-22	44.7746
cg24149379	1.43399	11.3019	2.03603e-24	3.01415e-22	44.7605
cg23479742	1.40652	11.3007	2.05403e-24	3.03832e-22	44.7518
cg10780191	1.77139	11.3001	2.06346e-24	3.04978e-22	44.7473
cg10554651	1.36797	11.2992	2.07737e-24	3.06782e-22	44.7407
cg08115556	1.15623	11.297	2.1135e-24	3.11863e-22	44.7237
cg17565078	1.65363	11.2967	2.11858e-24	3.12357e-22	44.7213
cg04661128	1.46646	11.2952	2.14292e-24	3.15688e-22	44.71
cg05578989	1.61025	11.2914	2.20638e-24	3.24669e-22	44.6812
cg06952291	1.45959	11.2913	2.20747e-24	3.24669e-22	44.6808
cg20899253	1.34232	11.2885	2.25606e-24	3.31545e-22	44.6593
cg04797170	1.94327	11.2867	2.28652e-24	3.35749e-22	44.6461
cg07317641	1.58344	11.2848	2.32092e-24	3.40523e-22	44.6313
cg11250941	1.7962	11.2841	2.33312e-24	3.42035e-22	44.6262
cg24482053	1.32726	11.2824	2.36459e-24	3.46368e-22	44.613
cg05391486	1.44991	11.281	2.38881e-24	3.49616e-22	44.6029
cg11416811	1.52206	11.2809	2.39063e-24	3.49616e-22	44.6021
cg20138711	1.75093	11.2785	2.43551e-24	3.55891e-22	44.5838
cg02958321	1.64894	11.2752	2.49741e-24	3.64439e-22	44.5591
cg21191737	1.3549	11.2752	2.49804e-24	3.64439e-22	44.5588
cg14136810	1.46843	11.2747	2.50677e-24	3.65364e-22	44.5554
cg26336594	1.61562	11.2747	2.50842e-24	3.65364e-22	44.5547
cg25726664	2.36649	11.2736	2.52787e-24	3.67901e-22	44.5471
cg17109175	1.11338	11.2719	2.56216e-24	3.72592e-22	44.5338
cg00642306	1.30116	11.2695	2.60998e-24	3.7924e-22	44.5156
cg15981195	1.18832	11.2668	2.66398e-24	3.86775e-22	44.4954
cg19006130	1.89446	11.2641	2.72051e-24	3.94666e-22	44.4747
cg07732143	1.34792	11.2638	2.72658e-24	3.9523e-22	44.4725
cg24396691	1.37278	11.2576	2.85968e-24	4.14191e-22	44.4255
cg09643151	1.86694	11.2541	2.93626e-24	4.24942e-22	44.3994
cg18319799	2.187	11.2537	2.94468e-24	4.25819e-22	44.3966
cg17728851	1.43821	11.2516	2.99413e-24	4.32625e-22	44.3802
cg01418856	1.33527	11.2513	3.00039e-24	4.33183e-22	44.3781
cg19012170	1.51621	11.2481	3.07521e-24	4.43631e-22	44.3538
cg22036160	1.3303	11.243	3.19698e-24	4.60829e-22	44.3155
cg26234980	1.90566	11.2428	3.20109e-24	4.61053e-22	44.3143
cg06940705	1.41411	11.2425	3.20991e-24	4.61956e-22	44.3115
cg18607609	1.14589	11.242	3.22303e-24	4.63475e-22	44.3075
cg04185037	2.01078	11.2379	3.32429e-24	4.77657e-22	44.277
cg05320382	1.13425	11.2354	3.38949e-24	4.86638e-22	44.2579
cg08707078	1.63056	11.2338	3.43087e-24	4.92188e-22	44.2459
cg09554300	1.46039	11.2329	3.45364e-24	4.95063e-22	44.2394
cg15657686	1.60033	11.2322	3.47403e-24	4.9759e-22	44.2336
cg10712173	1.70216	11.2294	3.54797e-24	5.07778e-22	44.2128
cg12020682	1.44522	11.228	3.58741e-24	5.13017e-22	44.2019
cg21044834	1.17024	11.2255	3.6548e-24	5.2224e-22	44.1836
cg23033518	1.15351	11.2237	3.70764e-24	5.29372e-22	44.1694
cg25346122	1.12401	11.2228	3.73134e-24	5.32336e-22	44.1631
cg00694357	0.944748	11.2196	3.82447e-24	5.45192e-22	44.1388
cg07032245	1.72721	11.2149	3.96346e-24	5.6456e-22	44.1036
cg08789908	1.33757	11.2145	3.9776e-24	5.66129e-22	44.1001
cg10513709	1.38767	11.2129	4.02492e-24	5.72412e-22	44.0884
cg12647932	0.936647	11.2116	4.06645e-24	5.77864e-22	44.0783
cg00276098	1.52233	11.2113	4.07418e-24	5.78508e-22	44.0764
cg13850625	1.49763	11.211	4.08449e-24	5.79517e-22	44.0739
cg13343639	1.2936	11.2084	4.16623e-24	5.9065e-22	44.0544
cg07893584	-1.27546	-11.2077	4.18965e-24	5.93116e-22	44.0489
cg16007772	1.23442	11.2077	4.19018e-24	5.93116e-22	44.0487
cg06002370	1.47969	11.2067	4.22135e-24	5.97059e-22	44.0414
cg18945842	2.34372	11.2033	4.33441e-24	6.12572e-22	44.0154
cg07963181	1.88927	11.2031	4.33828e-24	6.1264e-22	44.0145
cg11599569	1.58511	11.2015	4.39421e-24	6.20054e-22	44.0019
cg11855022	1.77479	11.2	4.4431e-24	6.26464e-22	43.991
cg25179470	2.19911	11.1993	4.46616e-24	6.29224e-22	43.9858
cg24177608	1.33035	11.1974	4.53224e-24	6.38036e-22	43.9714
cg12302830	1.09496	11.194	4.65207e-24	6.54395e-22	43.9456
cg12044889	1.61347	11.1925	4.70645e-24	6.61531e-22	43.9342
cg14994056	1.35072	11.192	4.72575e-24	6.63727e-22	43.9301
cg05590196	1.55641	11.1906	4.77494e-24	6.70116e-22	43.9199
cg10913456	1.80576	11.1894	4.81868e-24	6.7573e-22	43.9109
cg15722151	1.3275	11.1854	4.96861e-24	6.96213e-22	43.8807
cg21972318	2.03871	11.1827	5.07197e-24	7.10147e-22	43.8604
cg06830784	1.5549	11.1825	5.0819e-24	7.10986e-22	43.8585
cg15209808	1.78157	11.18	5.18001e-24	7.24152e-22	43.8396
cg27275523	1.93028	11.1798	5.18612e-24	7.24445e-22	43.8385
cg21395191	1.61033	11.1783	5.24595e-24	7.32237e-22	43.8272
cg07707875	1.08736	11.1754	5.3645e-24	7.48207e-22	43.8051
cg16036142	1.64933	11.1744	5.40365e-24	7.53086e-22	43.798
cg12548634	1.66845	11.1728	5.46933e-24	7.61653e-22	43.786
cg25383503	1.64375	11.1724	5.48695e-24	7.63491e-22	43.7829
cg15976650	1.58497	11.1723	5.49098e-24	7.63491e-22	43.7821
cg17130504	2.35634	11.1697	5.60104e-24	7.78196e-22	43.7626
cg20648975	-1.54653	-11.1697	5.60767e-24	7.78518e-22	43.7614
cg17661881	1.05256	11.1637	5.86683e-24	8.13376e-22	43.7169
cg13010502	1.42868	11.1636	5.86775e-24	8.13376e-22	43.7167
cg13083004	1.48398	11.1635	5.87492e-24	8.13746e-22	43.7155
cg03625261	1.2559	11.1613	5.97191e-24	8.26547e-22	43.6994
cg17298489	1.17838	11.1586	6.09637e-24	8.43128e-22	43.679
cg21339926	1.19547	11.1572	6.16378e-24	8.51799e-22	43.6682
cg20707780	1.67031	11.1561	6.21627e-24	8.58396e-22	43.6598
cg17319007	1.58588	11.1514	6.4421e-24	8.88902e-22	43.6246
cg16271017	-1.66338	-11.1872	6.54546e-24	9.01787e-22	43.6153
cg18976765	1.74908	11.1498	6.5208e-24	8.99075e-22	43.6127
cg17480646	1.69808	11.1484	6.59414e-24	9.07802e-22	43.6016
cg03482458	1.47068	11.1479	6.61628e-24	9.10156e-22	43.5983
cg05783915	1.58399	11.1471	6.65944e-24	9.15397e-22	43.5919
cg14250130	1.94994	11.1467	6.67964e-24	9.17476e-22	43.5889
cg16315928	1.71349	11.1462	6.70288e-24	9.19968e-22	43.5855
cg11487526	1.74077	11.1445	6.79419e-24	9.31794e-22	43.5722
cg12091732	1.73684	11.1439	6.82444e-24	9.35232e-22	43.5678
cg07583420	1.1548	11.1366	7.21722e-24	9.88311e-22	43.5126
cg06862692	1.355	11.1363	7.23153e-24	9.89521e-22	43.5106
cg12461469	1.64257	11.1358	7.26149e-24	9.92869e-22	43.5066
cg13014058	1.42268	11.1353	7.28589e-24	9.95451e-22	43.5033
cg21773967	1.70451	11.1319	7.47646e-24	1.02072e-21	43.4778
cg23208590	1.31836	11.1316	7.4954e-24	1.02253e-21	43.4753
cg12191764	1.32808	11.1309	7.53678e-24	1.0274e-21	43.4699
cg00859465	1.19236	11.1295	7.61715e-24	1.03757e-21	43.4594
cg00650856	1.84905	11.128	7.70402e-24	1.04862e-21	43.4482
cg01762827	1.82018	11.1272	7.75087e-24	1.0542e-21	43.4423
cg02284150	1.19411	11.1244	7.91844e-24	1.07618e-21	43.4212
cg00540544	1.27055	11.1241	7.93609e-24	1.07777e-21	43.419
cg25244476	1.63671	11.1223	8.04555e-24	1.09181e-21	43.4055
cg16802439	-1.04886	-11.1213	8.10712e-24	1.09934e-21	43.3979
cg26605467	1.83035	11.1158	8.45747e-24	1.14599e-21	43.3562
cg12759215	1.14032	11.1152	8.49565e-24	1.1503e-21	43.3518
cg02557432	1.55816	11.113	8.63698e-24	1.16857e-21	43.3355
cg09681814	1.18758	11.1114	8.74648e-24	1.18207e-21	43.3231
cg16790682	1.28495	11.1113	8.74987e-24	1.18207e-21	43.3227
cg22721334	-1.8715	-11.1494	8.8209e-24	1.18995e-21	43.3214
cg19571293	1.53652	11.1103	8.82135e-24	1.18995e-21	43.3147
cg15454599	1.0129	11.1093	8.88854e-24	1.19812e-21	43.3072
cg01210909	1.37616	11.1069	9.05251e-24	1.21931e-21	43.2892
cg10024063	1.0436	11.1064	9.08555e-24	1.22285e-21	43.2856
cg09541379	1.66126	11.1039	9.25752e-24	1.24492e-21	43.2671
cg19066150	1.07296	11.1039	9.26334e-24	1.24492e-21	43.2665
cg21599230	-1.64581	-11.1033	9.30048e-24	1.24899e-21	43.2625
cg22809626	2.22885	11.1005	9.50583e-24	1.27562e-21	43.241
cg09862219	1.21557	11.0986	9.64025e-24	1.29269e-21	43.2272
cg08152926	1.96015	11.0967	9.7852e-24	1.31116e-21	43.2124
cg18721026	1.62719	11.0954	9.87743e-24	1.32254e-21	43.2032
cg04062682	1.68703	11.0948	9.92345e-24	1.32771e-21	43.1986
cg18235000	1.49563	11.0923	1.01178e-23	1.35272e-21	43.1795
cg14789351	1.53223	11.0916	1.01739e-23	1.35921e-21	43.174
cg24362923	1.45865	11.0891	1.03637e-23	1.38355e-21	43.1558
cg09486902	1.8848	11.0887	1.04017e-23	1.38759e-21	43.1522
cg18455249	1.068	11.0859	1.06203e-23	1.41571e-21	43.1317
cg14754761	1.17077	11.0854	1.0664e-23	1.42049e-21	43.1276
cg00690271	1.59606	11.085	1.0692e-23	1.42317e-21	43.1251
cg16404530	1.06559	11.0833	1.0832e-23	1.44075e-21	43.1122
cg20145692	1.76084	11.0822	1.09229e-23	1.45177e-21	43.104
cg16179047	2.17568	11.082	1.09451e-23	1.45364e-21	43.102
cg05244581	1.23136	11.0811	1.10155e-23	1.46193e-21	43.0957
cg20102397	1.58539	11.0783	1.12599e-23	1.49326e-21	43.074
cg16662267	2.18101	11.0774	1.13358e-23	1.50222e-21	43.0674
cg01111842	0.885515	11.0767	1.13933e-23	1.50874e-21	43.0624
cg06598332	1.83788	11.0754	1.15048e-23	1.52239e-21	43.0528
cg05671070	1.28524	11.0745	1.15847e-23	1.53184e-21	43.046
cg25945374	1.73743	11.0742	1.16158e-23	1.53484e-21	43.0433
cg11032208	1.64939	11.0736	1.16645e-23	1.54014e-21	43.0392
cg02352723	-1.57048	-11.0911	1.17417e-23	1.54807e-21	43.0359
cg14204281	1.36396	11.073	1.17216e-23	1.54655e-21	43.0344
cg23072823	1.30122	11.0717	1.18385e-23	1.5597e-21	43.0246
cg08697092	-1.19264	-11.1039	1.21581e-23	1.60064e-21	43.0044
cg21274857	1.58786	11.0662	1.23444e-23	1.62398e-21	42.9834
cg03568858	1.13655	11.0658	1.23775e-23	1.62714e-21	42.9807
cg27255678	2.14922	11.0633	1.26218e-23	1.65806e-21	42.9615
cg04999502	1.48081	11.0591	1.30285e-23	1.71025e-21	42.9302
cg17470184	1.64469	11.0577	1.31678e-23	1.72727e-21	42.9197
cg01032570	1.29386	11.0565	1.32907e-23	1.74213e-21	42.9105
cg20701689	1.33214	11.0563	1.33062e-23	1.7429e-21	42.9094
cg03552401	2.09801	11.0524	1.3716e-23	1.79462e-21	42.8795
cg14480858	1.76387	11.0523	1.37209e-23	1.79462e-21	42.8791
cg17871610	1.34005	11.047	1.42823e-23	1.86669e-21	42.8396
cg13586420	2.04725	11.0435	1.46774e-23	1.91694e-21	42.8127
cg06549924	1.97736	11.0423	1.48084e-23	1.93266e-21	42.8039
cg09920557	1.57666	11.0413	1.49246e-23	1.94642e-21	42.7962
cg11383347	1.43429	11.0389	1.51962e-23	1.98041e-21	42.7784
cg11417653	1.83663	11.0388	1.52072e-23	1.98042e-21	42.7777
cg13319975	1.68975	11.0365	1.54817e-23	2.01472e-21	42.7601
cg08675193	1.43111	11.0357	1.55714e-23	2.02494e-21	42.7544
cg05180077	1.38268	11.0336	1.58181e-23	2.05553e-21	42.7389
cg27645955	1.57921	11.03	1.62635e-23	2.1119e-21	42.7115
cg12064008	1.49344	11.0297	1.63002e-23	2.11513e-21	42.7093
cg01798499	1.62358	11.0292	1.63642e-23	2.12192e-21	42.7054
cg20912172	1.85818	11.0278	1.65311e-23	2.14202e-21	42.6954
cg20691408	1.07823	11.0268	1.66616e-23	2.15739e-21	42.6877
cg26690592	1.41301	11.0241	1.70073e-23	2.19928e-21	42.6674
cg08161922	2.15858	11.0241	1.70095e-23	2.19928e-21	42.6673
cg03013754	1.34906	11.0214	1.73608e-23	2.24311e-21	42.6471
cg05755010	1.5457	11.0197	1.75835e-23	2.27026e-21	42.6346
cg01114217	1.11084	11.0191	1.76716e-23	2.27855e-21	42.6296
cg14242696	1.4501	11.0191	1.7673e-23	2.27855e-21	42.6296
cg25845374	1.3956	11.0179	1.78305e-23	2.29722e-21	42.6208
cg21280171	1.28037	11.0171	1.79443e-23	2.31024e-21	42.6145
cg06685724	1.6958	11.0153	1.81846e-23	2.33926e-21	42.6014
cg26757542	1.01139	11.0152	1.81956e-23	2.33926e-21	42.6008
cg01070078	1.45749	11.0149	1.82341e-23	2.34254e-21	42.5988
cg02269388	1.29328	11.0139	1.83858e-23	2.36036e-21	42.5906
cg07516470	1.36863	11.0136	1.84199e-23	2.36305e-21	42.5888
cg27018070	1.36434	11.0125	1.85758e-23	2.38137e-21	42.5804
cg22633590	1.5547	11.012	1.86515e-23	2.38938e-21	42.5764
cg13516796	1.03419	11.0109	1.88065e-23	2.40752e-21	42.5683
cg24710320	1.80759	11.0093	1.90402e-23	2.43572e-21	42.5561
cg14905632	1.38385	11.0083	1.91791e-23	2.45175e-21	42.5489
cg04086019	1.66886	11.0064	1.94568e-23	2.4855e-21	42.5348
cg24595791	1.36336	11.0038	1.98455e-23	2.53336e-21	42.5153
cg07587588	1.8109	11.0031	1.99515e-23	2.5448e-21	42.51
cg19114570	0.808235	11.003	1.99633e-23	2.5448e-21	42.5094
cg03777804	1.54961	11.0025	2.00475e-23	2.55373e-21	42.5053
cg07476617	1.79173	10.9982	2.07138e-23	2.63674e-21	42.473
cg03120116	0.899904	10.9981	2.07337e-23	2.63742e-21	42.4721
cg02983495	1.38093	10.9965	2.09867e-23	2.66773e-21	42.4601
cg24073131	1.60456	10.9955	2.11457e-23	2.68605e-21	42.4527
cg05378894	1.13959	10.9926	2.16178e-23	2.74409e-21	42.4309
cg23045935	1.34687	10.992	2.17111e-23	2.754e-21	42.4267
cg15319311	1.40453	10.9898	2.20762e-23	2.79835e-21	42.4102
cg15754405	1.70848	10.989	2.22113e-23	2.81351e-21	42.4042
cg19162106	1.18244	10.9876	2.24539e-23	2.84128e-21	42.3935
cg03894815	1.44177	10.9875	2.2462e-23	2.84128e-21	42.3932
cg08144503	1.35644	10.9847	2.29456e-23	2.90042e-21	42.3722
cg13916322	1.1783	10.9831	2.32324e-23	2.93462e-21	42.3599
cg08197579	1.29453	10.9806	2.36836e-23	2.98953e-21	42.3409
cg05765482	1.49518	10.9782	2.41169e-23	3.04209e-21	42.3231
cg05686497	-1.59634	-10.9893	2.42659e-23	3.05876e-21	42.3191
cg22496973	1.47308	10.9765	2.44286e-23	3.07712e-21	42.3104
cg18733255	1.63085	10.9743	2.48322e-23	3.12578e-21	42.2943
cg07570142	1.33699	10.9728	2.5124e-23	3.16031e-21	42.2827
cg02454890	1.6543	10.9724	2.51911e-23	3.16655e-21	42.2801
cg27493928	1.36018	10.9721	2.52573e-23	3.17267e-21	42.2775
cg26309111	1.24425	10.969	2.58495e-23	3.24479e-21	42.2547
cg11971077	1.37196	10.9665	2.63602e-23	3.30661e-21	42.2354
cg09674015	1.11637	10.9658	2.64872e-23	3.32023e-21	42.2306
cg20687038	0.924819	10.9656	2.65231e-23	3.32242e-21	42.2293
cg15951557	1.13337	10.9653	2.65967e-23	3.32753e-21	42.2266
cg08624680	1.44734	10.9653	2.66006e-23	3.32753e-21	42.2264
cg22994808	1.62424	10.9645	2.67471e-23	3.34354e-21	42.221
cg11855325	1.76262	10.9641	2.68457e-23	3.35354e-21	42.2174
cg02921887	1.52329	10.9608	2.75111e-23	3.43429e-21	42.1932
cg01324115	1.16672	10.9591	2.78672e-23	3.47634e-21	42.1806
cg05406954	1.14631	10.9589	2.79233e-23	3.47988e-21	42.1786
cg26451547	0.984546	10.9588	2.7934e-23	3.47988e-21	42.1782
cg09350274	1.5706	10.9563	2.84701e-23	3.54422e-21	42.1595
cg27201297	1.63501	10.9561	2.85138e-23	3.54721e-21	42.158
cg10063637	1.7229	10.9558	2.8586e-23	3.55374e-21	42.1555
cg04769705	1.81765	10.9553	2.86808e-23	3.56309e-21	42.1522
cg25744613	1.4188	10.9547	2.88181e-23	3.57768e-21	42.1475
cg18721249	1.51245	10.9533	2.91365e-23	3.61473e-21	42.1367
cg22021178	1.72398	10.9529	2.92129e-23	3.62172e-21	42.1341
cg11933116	1.25824	10.9524	2.93301e-23	3.63375e-21	42.1301
cg01962428	-1.73227	-10.9511	2.96098e-23	3.6659e-21	42.1208
cg20390150	1.28909	10.9507	2.97095e-23	3.67572e-21	42.1175
cg11617147	1.1549	10.9505	2.9767e-23	3.68031e-21	42.1156
cg03172651	-1.65098	-10.9472	3.05095e-23	3.76955e-21	42.0913
cg22647713	1.3021	10.9469	3.05895e-23	3.77684e-21	42.0887
cg12840502	1.42917	10.9453	3.09459e-23	3.81824e-21	42.0773
cg12342027	1.617	10.9447	3.10845e-23	3.83272e-21	42.0729
cg04959837	1.51343	10.9429	3.15216e-23	3.88397e-21	42.0591
cg24620338	1.64119	10.941	3.19707e-23	3.93662e-21	42.0451
cg07549162	1.66615	10.9408	3.20216e-23	3.9402e-21	42.0436
cg09147131	1.75785	10.9371	3.29499e-23	4.05167e-21	42.0154
cg22968175	1.08832	10.9369	3.29816e-23	4.05281e-21	42.0144
cg23435821	1.75188	10.9357	3.32882e-23	4.08771e-21	42.0053
cg24835051	1.15303	10.9338	3.37841e-23	4.14579e-21	41.9907
cg20603260	2.03146	10.9323	3.41698e-23	4.19028e-21	41.9796
cg03361585	1.10518	10.9312	3.44535e-23	4.2222e-21	41.9714
cg13966383	0.962552	10.9301	3.47303e-23	4.25324e-21	41.9635
cg11852674	1.62468	10.9296	3.48704e-23	4.26751e-21	41.9595
cg05999245	1.58515	10.9287	3.50987e-23	4.29253e-21	41.9531
cg18925548	1.79758	10.9285	3.51494e-23	4.29583e-21	41.9517
cg25037384	1.2739	10.9276	3.53989e-23	4.3234e-21	41.9447
cg10415767	1.04299	10.9271	3.55321e-23	4.33674e-21	41.941
cg16168321	1.06401	10.9269	3.55791e-23	4.33954e-21	41.9397
cg13257636	1.42964	10.9238	3.6442e-23	4.4418e-21	41.9161
cg10174836	1.70416	10.9228	3.67038e-23	4.4707e-21	41.909
cg23938213	1.36568	10.921	3.722e-23	4.53052e-21	41.8953
cg13485320	1.04707	10.9187	3.787e-23	4.60653e-21	41.8782
cg11621104	1.41681	10.9175	3.82261e-23	4.64672e-21	41.869
cg04735129	1.73535	10.9158	3.87252e-23	4.70423e-21	41.8562
cg24109679	1.32376	10.9152	3.89023e-23	4.72256e-21	41.8517
cg08548429	1.60765	10.9143	3.91551e-23	4.75007e-21	41.8453
cg00871979	1.45499	10.9095	4.06121e-23	4.92352e-21	41.8093
cg23420005	1.12513	10.9073	4.1292e-23	5.00259e-21	41.7929
cg07046969	1.05508	10.9071	4.13613e-23	5.00763e-21	41.7913
cg04620015	1.49473	10.9019	4.30342e-23	5.20668e-21	41.7522
cg09016639	1.60283	10.9011	4.32927e-23	5.23445e-21	41.7463
cg05109981	1.24785	10.8988	4.40368e-23	5.32086e-21	41.7295
cg12867237	0.904177	10.898	4.4326e-23	5.35222e-21	41.723
cg09549015	1.09015	10.8977	4.43963e-23	5.35713e-21	41.7214
cg25339566	1.62441	10.8973	4.45543e-23	5.37262e-21	41.7179
cg11539992	1.93935	10.8941	4.56453e-23	5.5005e-21	41.6941
cg12835048	1.52082	10.8936	4.58192e-23	5.51778e-21	41.6903
cg24882097	1.53406	10.8934	4.58828e-23	5.52175e-21	41.689
cg25911245	1.30364	10.8931	4.59798e-23	5.52975e-21	41.6869
cg08789022	1.23612	10.8929	4.60517e-23	5.53471e-21	41.6854
cg22812457	1.17508	10.8923	4.6269e-23	5.55714e-21	41.6807
cg12368542	1.36715	10.8903	4.69631e-23	5.63676e-21	41.666
cg11799172	1.29322	10.8901	4.70567e-23	5.64424e-21	41.6641
cg03563238	1.49449	10.8894	4.72981e-23	5.66944e-21	41.659
cg12336999	1.19735	10.8875	4.79849e-23	5.74795e-21	41.6448
cg07679695	1.3856	10.8862	4.84686e-23	5.80204e-21	41.6349
cg03383941	1.93002	10.8811	5.03486e-23	6.0231e-21	41.5974
cg02483271	1.04983	10.878	5.15499e-23	6.16273e-21	41.5742
cg12905114	0.929013	10.8747	5.28463e-23	6.31354e-21	41.5497
cg25101327	1.21099	10.8737	5.32846e-23	6.3617e-21	41.5415
cg27657429	1.83597	10.8665	5.62565e-23	6.71208e-21	41.488
cg24023097	1.70478	10.8658	5.65392e-23	6.74137e-21	41.4831
cg10338082	1.8646	10.8624	5.80205e-23	6.91343e-21	41.4576
cg01015199	1.52965	10.8612	5.85668e-23	6.97392e-21	41.4484
cg15571376	1.20826	10.8608	5.87162e-23	6.98711e-21	41.4459
cg01725318	-1.35838	-10.8618	5.88315e-23	6.99623e-21	41.4441
cg03190938	1.54542	10.8576	6.01554e-23	7.14896e-21	41.422
cg05438508	1.11993	10.8571	6.04142e-23	7.175e-21	41.4177
cg05737526	1.14704	10.8501	6.3666e-23	7.55622e-21	41.3661
cg04746851	1.44216	10.8479	6.47445e-23	7.6792e-21	41.3495
cg12720839	1.49812	10.8476	6.49091e-23	7.69367e-21	41.347
cg25397280	1.43722	10.8473	6.50406e-23	7.7042e-21	41.345
cg18382422	1.25165	10.8469	6.52448e-23	7.72332e-21	41.3419
cg21472642	1.36486	10.846	6.56691e-23	7.76846e-21	41.3355
cg02179499	1.13032	10.8458	6.58038e-23	7.7793e-21	41.3335
cg21857959	1.21366	10.8445	6.64537e-23	7.85101e-21	41.3238
cg14290451	1.10977	10.8432	6.70761e-23	7.91936e-21	41.3146
cg13087076	1.22169	10.841	6.82281e-23	8.05012e-21	41.2978
cg19522900	1.51609	10.835	7.1405e-23	8.41946e-21	41.253
cg11265561	-1.35509	-10.8534	7.18802e-23	8.46996e-21	41.2499
cg04453677	1.25087	10.8337	7.21152e-23	8.49212e-21	41.2432
cg00484532	1.05295	10.8307	7.372e-23	8.67544e-21	41.2215
cg05095774	1.33177	10.8278	7.54022e-23	8.86763e-21	41.1993
cg00044995	1.20931	10.8264	7.62008e-23	8.95572e-21	41.1889
cg02443062	1.32688	10.8219	7.87962e-23	9.25474e-21	41.1559
cg18076651	1.21161	10.8217	7.89545e-23	9.26731e-21	41.1539
cg14600813	1.17859	10.8206	7.95811e-23	9.3302e-21	41.1461
cg20941956	1.3234	10.8206	7.96026e-23	9.3302e-21	41.1458
cg04424930	1.75182	10.8205	7.96452e-23	9.3302e-21	41.1453
cg03920445	1.35625	10.8196	8.01824e-23	9.38705e-21	41.1387
cg13679691	1.47949	10.8194	8.03076e-23	9.39562e-21	41.1372
cg02227867	1.33142	10.8165	8.21271e-23	9.60228e-21	41.1151
cg12829325	1.54768	10.8156	8.26922e-23	9.66211e-21	41.1083
cg06180356	1.47366	10.8149	8.31265e-23	9.70658e-21	41.1031
cg25587223	1.73852	10.8148	8.31879e-23	9.70748e-21	41.1024
cg11789185	1.02678	10.8132	8.41832e-23	9.81728e-21	41.0907
cg19734228	1.30238	10.8108	8.57038e-23	9.98816e-21	41.073
cg09313801	1.60925	10.8101	8.61926e-23	1.00371e-20	41.0674
cg26346718	1.93722	10.81	8.62346e-23	1.00371e-20	41.067
cg00357532	1.27506	10.8039	9.03247e-23	1.05064e-20	41.0213
cg19209225	2.12027	10.8036	9.05141e-23	1.05201e-20	41.0192
cg19722371	1.31169	10.8035	9.05593e-23	1.05201e-20	41.0187
cg02378847	1.42336	10.8024	9.13063e-23	1.06001e-20	41.0106
cg16803522	1.69714	10.8009	9.23745e-23	1.07172e-20	40.9992
cg02169113	1.61154	10.8002	9.28498e-23	1.07654e-20	40.9941
cg10147666	1.92959	10.7972	9.49762e-23	1.10049e-20	40.9718
cg07291958	1.73042	10.7951	9.64868e-23	1.11728e-20	40.9562
cg06630737	1.75793	10.7905	9.99384e-23	1.15651e-20	40.9216
cg16416261	1.11239	10.7896	1.006e-22	1.16342e-20	40.9151
cg26459500	1.29873	10.7882	1.01677e-22	1.17512e-20	40.9046
cg11014463	1.5023	10.7877	1.02052e-22	1.17871e-20	40.9009
cg18129621	2.0091	10.7875	1.02209e-22	1.17976e-20	40.8994
cg16719845	0.909795	10.7863	1.03112e-22	1.18942e-20	40.8908
cg07598755	1.40779	10.7833	1.05536e-22	1.21661e-20	40.8679
cg23091824	1.78327	10.7827	1.05968e-22	1.22081e-20	40.8638
cg02192855	1.29879	10.7795	1.08554e-22	1.24981e-20	40.8401
cg03011500	1.32098	10.779	1.09017e-22	1.25434e-20	40.8359
cg14831162	2.0187	10.7923	1.10087e-22	1.26584e-20	40.8289
cg22105582	1.46613	10.7773	1.10355e-22	1.26752e-20	40.8238
cg19917083	1.51533	10.7773	1.10373e-22	1.26752e-20	40.8237
cg12363722	1.50312	10.7762	1.11316e-22	1.27754e-20	40.8153
cg07233159	1.3187	10.7752	1.12189e-22	1.28674e-20	40.8076
cg15057726	1.24047	10.7749	1.12372e-22	1.28803e-20	40.806
cg26835327	1.23427	10.7745	1.12761e-22	1.29166e-20	40.8026
cg18499545	1.20044	10.7733	1.1375e-22	1.30217e-20	40.794
cg02334187	1.15066	10.7731	1.13935e-22	1.30346e-20	40.7924
cg25363622	1.14995	10.7729	1.14091e-22	1.30442e-20	40.791
cg07882171	1.82308	10.7726	1.14378e-22	1.30687e-20	40.7885
cg16409651	1.68801	10.7721	1.14796e-22	1.31083e-20	40.7849
cg25099087	1.11131	10.7709	1.15891e-22	1.32248e-20	40.7756
cg06727510	1.72874	10.7705	1.16243e-22	1.32567e-20	40.7726
cg10673839	1.43312	10.7699	1.16731e-22	1.3304e-20	40.7685
cg08402873	1.74589	10.7696	1.1697e-22	1.33228e-20	40.7665
cg21523564	2.08889	10.7681	1.18344e-22	1.34707e-20	40.755
cg04346572	1.59981	10.767	1.19287e-22	1.35696e-20	40.7471
cg05143887	1.28708	10.7617	1.24148e-22	1.41137e-20	40.7078
cg06374766	1.83913	10.761	1.2486e-22	1.41857e-20	40.7021
cg14089728	1.44109	10.7606	1.25199e-22	1.42153e-20	40.6994
cg04986616	1.41176	10.7602	1.25591e-22	1.42508e-20	40.6964
cg09130288	1.69548	10.7597	1.26032e-22	1.42919e-20	40.6929
cg11265319	1.05026	10.7566	1.2909e-22	1.46295e-20	40.6693
cg00440043	2.12738	10.7558	1.29811e-22	1.4702e-20	40.6638
cg16418810	1.40278	10.7555	1.30133e-22	1.47292e-20	40.6613
cg23588086	1.22685	10.7534	1.32191e-22	1.49528e-20	40.6459
cg14015337	1.15432	10.7533	1.32298e-22	1.49556e-20	40.6451
cg02397176	2.24991	10.7527	1.32848e-22	1.5005e-20	40.641
cg15898840	-1.84889	-10.7527	1.32901e-22	1.5005e-20	40.6406
cg13923018	1.15562	10.7509	1.34713e-22	1.52e-20	40.6272
cg14963371	1.28064	10.7481	1.37592e-22	1.55152e-20	40.6064
cg15424054	1.61774	10.747	1.38717e-22	1.56323e-20	40.5984
cg07758574	1.73284	10.7461	1.39717e-22	1.57352e-20	40.5913
cg00899483	1.37529	10.7457	1.40129e-22	1.57717e-20	40.5884
cg06962782	1.36067	10.7448	1.41089e-22	1.58699e-20	40.5817
cg12940104	1.53778	10.7443	1.4159e-22	1.5908e-20	40.5782
cg21779611	1.70264	10.7443	1.41604e-22	1.5908e-20	40.5781
cg16654143	2.03873	10.7429	1.43127e-22	1.60692e-20	40.5675
cg23324086	1.22795	10.7427	1.43268e-22	1.6075e-20	40.5666
cg18226098	1.39648	10.7422	1.43803e-22	1.61251e-20	40.5629
cg02175291	1.1511	10.7407	1.45508e-22	1.63061e-20	40.5513
cg10900703	1.5471	10.7405	1.45743e-22	1.63223e-20	40.5497
cg19112957	1.66911	10.7389	1.47523e-22	1.65114e-20	40.5377
cg20195987	1.64148	10.7379	1.48627e-22	1.66207e-20	40.5304
cg09936190	1.64535	10.7378	1.48683e-22	1.66207e-20	40.53
cg26044171	1.46096	10.7353	1.51487e-22	1.69237e-20	40.5116
cg19329389	1.56699	10.7352	1.51632e-22	1.69294e-20	40.5106
cg12441967	0.950062	10.731	1.56562e-22	1.7469e-20	40.4791
cg05499944	1.16352	10.7248	1.64037e-22	1.82918e-20	40.4331
cg01667837	1.46915	10.7244	1.645e-22	1.83321e-20	40.4303
cg02641397	0.973332	10.7226	1.66781e-22	1.85749e-20	40.4168
cg00683156	1.38335	10.7222	1.67208e-22	1.86109e-20	40.4142
cg06089988	1.14857	10.7218	1.67785e-22	1.86637e-20	40.4109
cg11979837	1.52248	10.7162	1.74963e-22	1.94502e-20	40.3696
cg10952663	1.21063	10.7142	1.77673e-22	1.97393e-20	40.3544
cg21978521	1.69536	10.7139	1.78072e-22	1.97715e-20	40.3522
cg18530251	2.15032	10.7086	1.85231e-22	2.05537e-20	40.3134
cg20311544	1.54694	10.7085	1.85433e-22	2.05635e-20	40.3123
cg22152688	1.40266	10.7041	1.91716e-22	2.12472e-20	40.2794
cg06993703	1.74943	10.7036	1.92362e-22	2.13057e-20	40.2761
cg11315754	1.63521	10.7001	1.97456e-22	2.18566e-20	40.2504
cg12470011	1.83621	10.6999	1.97886e-22	2.18908e-20	40.2482
cg15549931	1.0362	10.6983	2.00287e-22	2.21428e-20	40.2363
cg10997922	1.02584	10.698	2.00633e-22	2.21675e-20	40.2346
cg24933645	1.5221	10.6952	2.04948e-22	2.26305e-20	40.2136
cg15471079	1.38218	10.6951	2.0514e-22	2.26378e-20	40.2127
cg00093890	1.16414	10.6928	2.08711e-22	2.30178e-20	40.1957
cg17097992	1.81374	10.6906	2.12207e-22	2.33891e-20	40.1793
cg11804833	1.32627	10.6903	2.12665e-22	2.34253e-20	40.1772
cg24795297	1.93529	10.6901	2.12945e-22	2.34419e-20	40.1759
cg08873628	1.4914	10.6899	2.13268e-22	2.34631e-20	40.1744
cg05793299	1.23093	10.6884	2.15756e-22	2.37224e-20	40.163
cg10433005	0.946324	10.6882	2.1606e-22	2.37414e-20	40.1616
cg00672507	1.46617	10.6871	2.17889e-22	2.39278e-20	40.1533
cg26887632	1.11983	10.6865	2.1873e-22	2.40055e-20	40.1495
cg01915076	1.30974	10.6852	2.21028e-22	2.42431e-20	40.1392
cg15314170	1.06271	10.6847	2.21745e-22	2.4307e-20	40.136
cg25291551	2.01142	10.6844	2.22251e-22	2.43476e-20	40.1338
cg17156855	1.52016	10.6821	2.26221e-22	2.47676e-20	40.1163
cg27237189	1.02006	10.6817	2.26837e-22	2.482e-20	40.1136
cg27254056	1.15427	10.6808	2.28445e-22	2.49808e-20	40.1067
cg03721362	1.85188	10.68	2.29746e-22	2.51079e-20	40.1011
cg26934243	1.57483	10.6799	2.29889e-22	2.51083e-20	40.1005
cg05485204	1.37384	10.6786	2.32242e-22	2.535e-20	40.0904
cg16927242	1.53412	10.6777	2.3383e-22	2.55079e-20	40.0837
cg22404450	1.63902	10.6765	2.35899e-22	2.57181e-20	40.075
cg00160619	1.34738	10.6764	2.3616e-22	2.5731e-20	40.0739
cg00747800	1.77513	10.6743	2.39819e-22	2.6114e-20	40.0588
cg20018469	1.24961	10.6741	2.40109e-22	2.61298e-20	40.0576
cg13570831	-1.55807	-10.6736	2.41162e-22	2.62165e-20	40.0533
cg25462384	1.23016	10.6735	2.41196e-22	2.62165e-20	40.0531
cg23060272	1.22023	10.6723	2.43554e-22	2.64569e-20	40.0435
cg26000554	1.9714	10.6721	2.43833e-22	2.64652e-20	40.0424
cg04283392	1.011	10.6721	2.43923e-22	2.64652e-20	40.0421
cg04219613	1.50258	10.6692	2.49267e-22	2.70288e-20	40.0207
cg16512570	1.63342	10.6674	2.52693e-22	2.73839e-20	40.0072
cg20741567	1.25415	10.6664	2.5451e-22	2.75643e-20	40.0002
cg14681055	1.20453	10.6663	2.54673e-22	2.75653e-20	39.9995
cg10148280	1.36526	10.6652	2.56776e-22	2.77764e-20	39.9914
cg21710313	1.16889	10.6637	2.59762e-22	2.80825e-20	39.98
cg17214237	1.47028	10.6633	2.60455e-22	2.81407e-20	39.9774
cg21172540	1.36987	10.6632	2.60691e-22	2.81493e-20	39.9765
cg27556193	1.34313	10.6615	2.64062e-22	2.84963e-20	39.9639
cg24870846	0.985956	10.6605	2.65963e-22	2.86844e-20	39.9568
cg23255835	1.5475	10.6603	2.6646e-22	2.87208e-20	39.955
cg14777561	1.50352	10.6585	2.70136e-22	2.90997e-20	39.9415
cg19038540	1.26913	10.657	2.73162e-22	2.94081e-20	39.9305
cg18630857	1.63212	10.6536	2.80278e-22	3.01563e-20	39.9051
cg06007271	1.53724	10.6479	2.92363e-22	3.14379e-20	39.8635
cg04254690	0.771484	10.6471	2.94202e-22	3.16168e-20	39.8573
cg06231244	1.13281	10.6465	2.95577e-22	3.17456e-20	39.8527
cg06554535	1.42227	10.6455	2.97863e-22	3.19721e-20	39.8451
cg09154978	1.42909	10.6445	3.00081e-22	3.21911e-20	39.8378
cg11654148	1.71014	10.6429	3.0359e-22	3.25482e-20	39.8264
cg23209519	1.7823	10.6425	3.04587e-22	3.26358e-20	39.8231
cg25282780	1.54887	10.6424	3.04787e-22	3.26379e-20	39.8225
cg09690326	1.90667	10.6417	3.06453e-22	3.27969e-20	39.8171
cg19897330	1.88732	10.6414	3.07064e-22	3.28427e-20	39.8152
cg26202575	1.27783	10.6407	3.08645e-22	3.29924e-20	39.8101
cg19355325	0.820547	10.64	3.10372e-22	3.31574e-20	39.8046
cg03486832	1.14325	10.6397	3.11149e-22	3.32207e-20	39.8021
cg08211306	-1.53201	-10.6541	3.132e-22	3.33967e-20	39.7985
cg08409074	1.66247	10.6389	3.12919e-22	3.33899e-20	39.7965
cg21884421	1.6023	10.6387	3.13351e-22	3.33967e-20	39.7952
cg03143886	1.4571	10.6363	3.19101e-22	3.39894e-20	39.7773
cg12636538	0.852192	10.6351	3.21987e-22	3.42767e-20	39.7684
cg23724641	1.72398	10.6332	3.26589e-22	3.4746e-20	39.7544
cg19781053	1.1988	10.6316	3.30568e-22	3.51487e-20	39.7425
cg26546537	1.29845	10.6273	3.41463e-22	3.62859e-20	39.7105
cg12998491	1.60062	10.6249	3.47733e-22	3.69304e-20	39.6926
cg15185794	1.14781	10.6243	3.49219e-22	3.70664e-20	39.6884
cg19773855	1.31586	10.6236	3.51104e-22	3.72446e-20	39.6831
cg07455975	0.945973	10.6228	3.53248e-22	3.74501e-20	39.6771
cg21496408	-1.50295	-10.6224	3.54201e-22	3.75291e-20	39.6744
cg22032532	1.11588	10.6209	3.58236e-22	3.79344e-20	39.6633
cg22326353	1.34512	10.6188	3.63955e-22	3.85174e-20	39.6476
cg07581146	1.25764	10.6186	3.64447e-22	3.85469e-20	39.6463
cg01079164	1.10084	10.617	3.68842e-22	3.8989e-20	39.6345
cg05896042	1.95495	10.6152	3.73907e-22	3.95012e-20	39.6211
cg16119835	1.47379	10.6143	3.76461e-22	3.97479e-20	39.6143
cg21121336	1.58708	10.6126	3.81106e-22	4.02148e-20	39.6023
cg19978669	1.9843	10.6101	3.88476e-22	4.09685e-20	39.5834
cg23214787	1.05375	10.6078	3.95119e-22	4.16449e-20	39.5667
cg04693399	1.53323	10.6076	3.95709e-22	4.16828e-20	39.5652
cg07076076	1.26734	10.6068	3.98178e-22	4.19184e-20	39.5591
cg08596817	0.905979	10.6063	3.99564e-22	4.20398e-20	39.5556
cg13273799	1.35163	10.6015	4.14187e-22	4.3553e-20	39.5202
cg26689770	0.912544	10.6009	4.16161e-22	4.37199e-20	39.5155
cg02829456	1.45477	10.6009	4.16258e-22	4.37199e-20	39.5153
cg15046818	1.13076	10.6007	4.1693e-22	4.37651e-20	39.5137
cg13036855	1.64822	10.6004	4.17789e-22	4.38298e-20	39.5117
cg04164415	1.16209	10.5991	4.21696e-22	4.4214e-20	39.5025
cg15739955	1.18138	10.5974	4.274e-22	4.47861e-20	39.4893
cg07499477	1.17219	10.5967	4.29646e-22	4.49862e-20	39.4841
cg23993697	1.36761	10.5966	4.29808e-22	4.49862e-20	39.4837
cg25512903	1.0099	10.5936	4.39576e-22	4.5982e-20	39.4616
cg05877648	1.86208	10.5925	4.43148e-22	4.63288e-20	39.4536
cg07843056	2.20569	10.5894	4.53612e-22	4.73954e-20	39.4306
cg11051843	-1.79922	-10.6047	4.55138e-22	4.75274e-20	39.4302
cg22830112	1.18357	10.5888	4.55595e-22	4.75476e-20	39.4263
cg22159075	1.12823	10.5887	4.56077e-22	4.75704e-20	39.4253
cg18936744	1.36268	10.5865	4.6361e-22	4.83138e-20	39.4091
cg24997298	1.22391	10.5865	4.63739e-22	4.83138e-20	39.4088
cg18540871	1.11104	10.5864	4.64006e-22	4.83138e-20	39.4083
cg14564247	1.4315	10.5859	4.65823e-22	4.84751e-20	39.4044
cg16518266	1.11313	10.5853	4.67667e-22	4.8639e-20	39.4005
cg03372779	1.57515	10.585	4.68717e-22	4.87201e-20	39.3983
cg03237412	1.38573	10.5805	4.85137e-22	5.03979e-20	39.3644
cg09689449	1.80111	10.5787	4.91386e-22	5.10178e-20	39.3518
cg13519536	0.967832	10.5776	4.95669e-22	5.14329e-20	39.3432
cg24542643	1.12481	10.5765	4.99903e-22	5.18425e-20	39.3348
cg24771349	1.30851	10.5761	5.01324e-22	5.19601e-20	39.332
cg23376526	1.39789	10.5749	5.05717e-22	5.23853e-20	39.3234
cg06963132	1.41451	10.5728	5.13686e-22	5.31803e-20	39.308
cg19764345	1.33861	10.5726	5.14399e-22	5.32236e-20	39.3067
cg24885526	1.26226	10.5717	5.17888e-22	5.3554e-20	39.3
cg00528640	1.64418	10.5702	5.23836e-22	5.41381e-20	39.2888
cg25431220	1.35638	10.5671	5.36166e-22	5.53807e-20	39.2658
cg12747860	1.01413	10.5663	5.39287e-22	5.56713e-20	39.2601
cg13707395	1.27122	10.5638	5.49707e-22	5.67146e-20	39.2412
cg17349081	1.9125	10.5626	5.54468e-22	5.71732e-20	39.2327
cg14070162	1.15741	10.5619	5.57365e-22	5.74391e-20	39.2276
cg14812492	1.46615	10.5615	5.59242e-22	5.75831e-20	39.2243
cg07586489	1.24072	10.5614	5.59399e-22	5.75831e-20	39.224
cg05046821	1.60219	10.5611	5.60953e-22	5.77102e-20	39.2213
cg25632883	1.26289	10.5597	5.66594e-22	5.82392e-20	39.2114
cg00734592	1.3957	10.5597	5.6674e-22	5.82392e-20	39.2112
cg25289973	1.29123	10.5607	5.68614e-22	5.83986e-20	39.2082
cg07664454	0.864229	10.5591	5.69491e-22	5.84555e-20	39.2064
cg08465862	1.35064	10.5564	5.80722e-22	5.95745e-20	39.1872
cg04199609	1.01612	10.5547	5.88203e-22	6.03076e-20	39.1745
cg27425996	1.79104	10.5543	5.89966e-22	6.04541e-20	39.1716
cg07515196	1.40521	10.5535	5.93702e-22	6.08025e-20	39.1654
cg17988503	1.34871	10.553	5.96077e-22	6.10112e-20	39.1614
cg06744740	1.20352	10.5527	5.974e-22	6.1112e-20	39.1593
cg13661109	1.02189	10.552	6.00337e-22	6.13777e-20	39.1544
cg16636671	1.27554	10.5518	6.01111e-22	6.14221e-20	39.1531
cg12034791	1.35313	10.5513	6.03657e-22	6.16474e-20	39.149
cg09304272	1.3209	10.551	6.04862e-22	6.17356e-20	39.147
cg08038974	1.33551	10.5507	6.06203e-22	6.18375e-20	39.1448
cg20224984	1.45838	10.5492	6.13202e-22	6.25161e-20	39.1335
cg17021265	1.20541	10.5475	6.2077e-22	6.32521e-20	39.1214
cg11802864	1.98243	10.5464	6.25973e-22	6.37462e-20	39.1132
cg12117827	1.21526	10.5457	6.29429e-22	6.40621e-20	39.1078
cg15066100	1.24359	10.5437	6.38954e-22	6.49949e-20	39.093
cg02138264	1.411	10.5421	6.46703e-22	6.57462e-20	39.0811
cg23937816	0.978592	10.54	6.56602e-22	6.6715e-20	39.0661
cg04474990	1.41162	10.5391	6.61404e-22	6.71652e-20	39.059
cg19620134	0.824501	10.5368	6.72573e-22	6.82611e-20	39.0424
cg12163952	1.88228	10.5358	6.77564e-22	6.8729e-20	39.0352
cg25773620	1.30703	10.5347	6.83229e-22	6.92318e-20	39.027
cg08135278	2.12438	10.5347	6.83287e-22	6.92318e-20	39.0269
cg13151140	1.66873	10.5345	6.84541e-22	6.93039e-20	39.0251
cg02611085	0.846911	10.5344	6.84765e-22	6.93039e-20	39.0247
cg23671221	1.49174	10.5318	6.98333e-22	7.06375e-20	39.0054
cg05505248	0.97581	10.5299	7.08493e-22	7.16251e-20	38.9912
cg14453978	1.20914	10.529	7.13171e-22	7.20578e-20	38.9847
cg22419888	0.68729	10.5277	7.20136e-22	7.27208e-20	38.9751
cg16532711	1.5535	10.5275	7.21288e-22	7.27966e-20	38.9735
cg22128849	1.3603	10.5247	7.3631e-22	7.42712e-20	38.9532
cg02486545	1.51692	10.5223	7.49627e-22	7.55723e-20	38.9356
cg13959088	1.49575	10.5211	7.56754e-22	7.62482e-20	38.9262
cg24505307	1.44372	10.5199	7.6337e-22	7.6872e-20	38.9177
cg18301348	1.04701	10.5166	7.82221e-22	7.87264e-20	38.8936
cg13677424	1.19905	10.5158	7.87095e-22	7.91729e-20	38.8875
cg07426195	1.67627	10.5154	7.89693e-22	7.939e-20	38.8842
cg20235594	1.19327	10.5139	7.98116e-22	8.01922e-20	38.8738
cg26058714	1.22916	10.513	8.03651e-22	8.07035e-20	38.867
cg14865129	1.09308	10.5128	8.04822e-22	8.07763e-20	38.8655
cg18680788	1.77994	10.5107	8.17621e-22	8.20153e-20	38.85
cg08511084	1.82034	10.5094	8.32487e-22	8.34601e-20	38.8325
cg17452615	1.30119	10.5081	8.33939e-22	8.35594e-20	38.8305
cg11098493	2.09993	10.5044	8.57381e-22	8.58607e-20	38.8032
cg01948390	-1.15543	-10.5037	8.61552e-22	8.61997e-20	38.7984
cg14873488	1.60435	10.5037	8.6172e-22	8.61997e-20	38.7982
cg18713809	2.08425	10.5019	8.73544e-22	8.73341e-20	38.7848
cg18668780	1.51357	10.5015	8.76007e-22	8.7532e-20	38.782
cg12648988	1.79622	10.5183	8.80394e-22	8.77123e-20	38.7804
cg20265043	1.30325	10.5012	8.77698e-22	8.76524e-20	38.7801
cg08084692	1.42994	10.501	8.78941e-22	8.77123e-20	38.7787
cg11270393	1.68172	10.5009	8.80061e-22	8.77123e-20	38.7775
cg25439807	1.4352	10.5008	8.80506e-22	8.77123e-20	38.777
cg03841977	1.59942	10.5008	8.80724e-22	8.77123e-20	38.7767
cg27662454	1.21622	10.4978	9.00709e-22	8.96532e-20	38.7546
cg04768657	-1.47219	-10.5543	9.17689e-22	9.11928e-20	38.7473
cg19472078	1.1989	10.4964	9.10214e-22	9.05174e-20	38.7443
cg04808672	0.658906	10.4963	9.10392e-22	9.05174e-20	38.7441
cg08662757	1.81306	10.4932	9.31754e-22	9.25395e-20	38.7212
cg12835845	-1.95562	-10.5055	9.47027e-22	9.40048e-20	38.7079
cg24384244	1.89525	10.506	9.53821e-22	9.46272e-20	38.7012
cg06731059	1.09298	10.488	9.68617e-22	9.60046e-20	38.683
cg09082441	1.32527	10.488	9.68767e-22	9.60046e-20	38.6828
cg04395306	1.08682	10.4863	9.81525e-22	9.72156e-20	38.6699
cg01160085	1.42002	10.4849	9.91247e-22	9.81248e-20	38.6602
cg18100653	1.20007	10.4842	9.96521e-22	9.85928e-20	38.655
cg02034085	1.16785	10.484	9.97892e-22	9.867e-20	38.6537
cg24950182	1.49067	10.484	9.98393e-22	9.867e-20	38.6532
cg08593364	1.16931	10.4836	1.00085e-21	9.8859e-20	38.6507
cg12420858	-1.46922	-10.5255	1.00992e-21	9.96456e-20	38.65
cg27181765	1.98606	10.4825	1.00961e-21	9.96456e-20	38.6422
cg20718727	1.9075	10.481	1.02097e-21	1.00681e-19	38.6311
cg07367434	1.41555	10.4782	1.0421e-21	1.02709e-19	38.6109
cg26973488	1.46772	10.4768	1.05337e-21	1.03763e-19	38.6003
cg00620733	1.21973	10.4765	1.05599e-21	1.03965e-19	38.5979
cg12780678	1.90422	10.4738	1.07727e-21	1.06001e-19	38.5782
cg22152050	1.17342	10.4737	1.07798e-21	1.06014e-19	38.5776
cg04829993	1.14613	10.4735	1.07977e-21	1.06132e-19	38.5759
cg02229097	1.49666	10.4714	1.09656e-21	1.07724e-19	38.5607
cg05140069	2.08408	10.4701	1.10768e-21	1.08758e-19	38.5508
cg07271561	0.974404	10.4699	1.10887e-21	1.08815e-19	38.5497
cg15096085	1.23068	10.4674	1.13025e-21	1.10853e-19	38.5309
cg03735916	1.13359	10.4659	1.14295e-21	1.12038e-19	38.5199
cg22097768	1.41843	10.4656	1.14502e-21	1.1218e-19	38.5181
cg02692405	1.09704	10.4597	1.19694e-21	1.17203e-19	38.4744
cg26288249	-1.15825	-10.4604	1.20108e-21	1.17545e-19	38.4712
cg12065524	1.07856	10.4548	1.2414e-21	1.21424e-19	38.4385
cg05238767	1.24779	10.4531	1.25704e-21	1.22888e-19	38.4261
cg03433612	1.08081	10.4526	1.26213e-21	1.23319e-19	38.4222
cg01092612	0.790355	10.4457	1.32889e-21	1.29772e-19	38.3714
cg04440125	1.26726	10.4447	1.33836e-21	1.30626e-19	38.3644
cg02285477	1.60365	10.4418	1.36744e-21	1.33392e-19	38.3432
cg20719524	1.42846	10.4413	1.37264e-21	1.33782e-19	38.3395
cg10020356	1.56621	10.4413	1.37292e-21	1.33782e-19	38.3393
cg14724283	1.08861	10.4409	1.37715e-21	1.34122e-19	38.3362
cg01313497	1.24487	10.4395	1.39179e-21	1.35475e-19	38.3258
cg15460093	1.72749	10.4387	1.39934e-21	1.36137e-19	38.3205
cg07160937	1.593	10.4357	1.43102e-21	1.39144e-19	38.2984
cg22229594	1.13582	10.4346	1.44342e-21	1.40274e-19	38.2899
cg15850520	1.12124	10.4306	1.48708e-21	1.44439e-19	38.2606
cg14449803	1.0382	10.4292	1.50227e-21	1.45837e-19	38.2505
cg05420495	1.20891	10.4273	1.52343e-21	1.47811e-19	38.2368
cg23055315	1.06015	10.427	1.5266e-21	1.4804e-19	38.2347
cg23570590	1.71078	10.4261	1.53728e-21	1.48995e-19	38.2278
cg05270572	1.7549	10.4249	1.5515e-21	1.50292e-19	38.2188
cg04160653	0.90329	10.4246	1.55446e-21	1.50499e-19	38.2169
cg09817677	1.22449	10.4222	1.58242e-21	1.53123e-19	38.1993
cg21475544	1.54857	10.4198	1.61184e-21	1.55887e-19	38.1812
cg16970734	2.02148	10.4174	1.64056e-21	1.58579e-19	38.1638
cg14282137	1.43944	10.4172	1.64244e-21	1.58676e-19	38.1626
cg07314523	0.755264	10.4153	1.66676e-21	1.6094e-19	38.1482
cg13721429	1.60698	10.4125	1.70157e-21	1.64214e-19	38.1278
cg17134890	1.33979	10.4123	1.70447e-21	1.64406e-19	38.1261
cg10747118	2.23744	10.4115	1.71367e-21	1.65206e-19	38.1208
cg07276078	1.82139	10.4095	1.74003e-21	1.67657e-19	38.1058
cg19264651	1.50439	10.4061	1.78499e-21	1.71898e-19	38.0806
cg21938436	0.995548	10.4055	1.79234e-21	1.72513e-19	38.0766
cg03722052	1.21222	10.4047	1.8029e-21	1.73438e-19	38.0708
cg07550921	1.17634	10.4046	1.80446e-21	1.73495e-19	38.0699
cg20218907	1.68535	10.4038	1.81457e-21	1.74375e-19	38.0644
cg24724633	-1.72939	-10.4159	1.83544e-21	1.76286e-19	38.0558
cg19247350	1.2927	10.4022	1.83724e-21	1.76365e-19	38.0522
cg00633473	1.3292	10.4019	1.84089e-21	1.76622e-19	38.0502
cg20319775	1.12791	10.4018	1.84199e-21	1.76633e-19	38.0497
cg00360107	1.03649	10.398	1.8959e-21	1.81707e-19	38.0212
cg27400070	1.09601	10.3959	1.92573e-21	1.84468e-19	38.0059
cg02883161	1.50973	10.3956	1.92899e-21	1.84682e-19	38.0042
cg22711917	0.959671	10.3949	1.94001e-21	1.85639e-19	37.9986
cg09239144	1.56778	10.3941	1.95047e-21	1.86541e-19	37.9933
cg22263793	1.94849	10.3936	1.95848e-21	1.87209e-19	37.9892
cg07229186	2.28793	10.3922	1.97834e-21	1.89006e-19	37.9793
cg01279709	1.63817	10.3916	1.98786e-21	1.89816e-19	37.9746
cg10668980	1.11464	10.3908	1.99984e-21	1.90859e-19	37.9686
cg08973102	0.923415	10.3904	2.00504e-21	1.91254e-19	37.9661
cg16654152	1.97384	10.3891	2.02515e-21	1.9307e-19	37.9563
cg01656168	1.55783	10.3875	2.04936e-21	1.95276e-19	37.9445
cg15468521	1.89681	10.3867	2.06213e-21	1.96389e-19	37.9384
cg08753373	1.71806	10.3859	2.07402e-21	1.97417e-19	37.9328
cg12983394	1.11231	10.3843	2.09942e-21	1.9973e-19	37.9208
cg20857228	1.89014	10.3841	2.10125e-21	1.99799e-19	37.9199
cg13773570	1.09686	10.3841	2.1026e-21	1.99822e-19	37.9193
cg16963683	1.63467	10.3825	2.12758e-21	2.0209e-19	37.9076
cg13595518	0.855723	10.3817	2.14027e-21	2.0315e-19	37.9018
cg06588645	1.27046	10.3816	2.14099e-21	2.0315e-19	37.9014
cg15601228	1.43402	10.3796	2.17274e-21	2.06054e-19	37.8869
cg06209210	1.12406	10.3781	2.19817e-21	2.08357e-19	37.8755
cg25523704	1.42908	10.3777	2.20414e-21	2.08813e-19	37.8728
cg07070391	1.27078	10.3773	2.21162e-21	2.09412e-19	37.8695
cg16978797	2.0108	10.3762	2.22904e-21	2.10951e-19	37.8617
cg06803134	1.24167	10.3747	2.25395e-21	2.13197e-19	37.8508
cg21252596	1.20599	10.3739	2.26706e-21	2.14325e-19	37.8451
cg01024009	1.2563	10.3725	2.29047e-21	2.16425e-19	37.8349
cg27534671	1.34887	10.3711	2.31509e-21	2.18637e-19	37.8244
cg26292521	1.47743	10.3694	2.34422e-21	2.21272e-19	37.8121
cg14695804	1.60917	10.3686	2.35863e-21	2.22499e-19	37.8061
cg17268276	1.29062	10.3685	2.35968e-21	2.22499e-19	37.8056
cg10583000	1.27569	10.368	2.36914e-21	2.23274e-19	37.8017
cg23560755	1.45089	10.3672	2.38342e-21	2.24503e-19	37.7958
cg03835332	1.15057	10.366	2.40545e-21	2.26461e-19	37.7867
cg02346970	1.59564	10.3657	2.41019e-21	2.26726e-19	37.7847
cg14999291	1.26032	10.3657	2.41078e-21	2.26726e-19	37.7845
cg07276861	1.45439	10.3644	2.43341e-21	2.28736e-19	37.7753
cg15346168	2.09256	10.3642	2.43715e-21	2.28968e-19	37.7738
cg25655234	1.34067	10.3639	2.44172e-21	2.29278e-19	37.7719
cg14606067	1.65753	10.3618	2.48151e-21	2.32894e-19	37.756
cg09496263	0.967683	10.3604	2.50743e-21	2.35204e-19	37.7458
cg27650778	0.983626	10.3589	2.53452e-21	2.37622e-19	37.7352
cg06679347	1.53605	10.3573	2.5654e-21	2.40392e-19	37.7233
cg03988778	-1.279	-10.3551	2.60794e-21	2.44252e-19	37.707
cg18567682	1.73902	10.3548	2.614e-21	2.44693e-19	37.7048
cg24344981	1.27891	10.3486	2.73617e-21	2.55997e-19	37.6598
cg20371266	1.37462	10.348	2.74942e-21	2.57102e-19	37.655
cg20285128	1.99636	10.3466	2.77688e-21	2.59536e-19	37.6452
cg23995786	1.02845	10.3459	2.79198e-21	2.60813e-19	37.6399
cg10902825	1.71833	10.3447	2.81703e-21	2.63017e-19	37.6311
cg06908862	1.17641	10.3412	2.89149e-21	2.6983e-19	37.6054
cg14627760	1.44008	10.3403	2.91144e-21	2.71551e-19	37.5986
cg02968429	-1.55863	-10.3391	2.93655e-21	2.73752e-19	37.5901
cg05347473	1.68242	10.339	2.93815e-21	2.7376e-19	37.5896
cg04030486	1.72716	10.3371	2.9812e-21	2.77628e-19	37.5753
cg08701566	1.1494	10.3291	3.16367e-21	2.94469e-19	37.5167
cg25862975	1.57961	10.3282	3.18504e-21	2.96306e-19	37.5101
cg13727849	1.18689	10.3268	3.21661e-21	2.99088e-19	37.5004
cg09863917	1.22711	10.3266	3.22135e-21	2.99375e-19	37.4989
cg09139451	1.2477	10.3255	3.24875e-21	3.01767e-19	37.4906
cg23922289	1.32615	10.3242	3.28004e-21	3.04517e-19	37.4811
cg02857943	1.02667	10.3232	3.30503e-21	3.06679e-19	37.4737
cg26196912	1.72668	10.336	3.32311e-21	3.08041e-19	37.4709
cg20822818	1.4519	10.3226	3.32042e-21	3.07949e-19	37.4691
cg07907917	1.47601	10.3218	3.34023e-21	3.09468e-19	37.4632
cg26221971	1.13863	10.3208	3.3642e-21	3.11529e-19	37.4562
cg19001871	1.01112	10.3168	3.4665e-21	3.20838e-19	37.4267
cg18687706	0.981093	10.3143	3.52943e-21	3.26495e-19	37.4089
cg26129769	1.35805	10.3124	3.58105e-21	3.31102e-19	37.3946
cg11896271	1.08076	10.3103	3.63554e-21	3.35933e-19	37.3798
cg04864149	1.21165	10.3103	3.63702e-21	3.35933e-19	37.3794
cg26945413	1.34634	10.3102	3.63938e-21	3.35979e-19	37.3787
cg14094882	1.23425	10.31	3.64387e-21	3.36221e-19	37.3775
cg03039974	1.45273	10.3098	3.65037e-21	3.3665e-19	37.3757
cg20536983	1.81397	10.3097	3.65235e-21	3.36661e-19	37.3752
cg13139972	-1.72124	-10.3092	3.66558e-21	3.37708e-19	37.3716
cg15057442	1.54653	10.3059	3.75661e-21	3.45918e-19	37.3475
cg23058185	1.15684	10.3052	3.77609e-21	3.47535e-19	37.3424
cg19925054	1.68252	10.3048	3.78868e-21	3.48516e-19	37.3391
cg24508143	1.43105	10.3029	3.84101e-21	3.53151e-19	37.3256
cg27522780	1.41723	10.301	3.89634e-21	3.58055e-19	37.3115
cg14586939	1.74626	10.2997	3.93481e-21	3.61407e-19	37.3018
cg23214267	1.18643	10.2994	3.94324e-21	3.61997e-19	37.2997
cg20129313	1.64867	10.2983	4.02479e-21	3.69296e-19	37.2799
cg27457078	1.44052	10.2948	4.07967e-21	3.74142e-19	37.2662
cg09265000	1.3859	10.2947	4.08205e-21	3.7417e-19	37.2656
cg08557517	1.30303	10.2931	4.13029e-21	3.784e-19	37.254
cg25449441	1.20622	10.2928	4.14097e-21	3.79186e-19	37.2515
cg22099723	1.47199	10.2917	4.17398e-21	3.82015e-19	37.2437
cg03596181	1.26528	10.2907	4.20562e-21	3.84716e-19	37.2362
cg05210886	0.513879	10.2898	4.23199e-21	3.86933e-19	37.2301
cg26730369	1.47669	10.289	4.25997e-21	3.89294e-19	37.2236
cg14936968	2.13538	10.2889	4.26323e-21	3.89395e-19	37.2228
cg15633416	1.29181	10.2879	4.29225e-21	3.91848e-19	37.2162
cg23724117	1.21384	10.2866	4.33449e-21	3.95505e-19	37.2065
cg08983217	0.877203	10.2855	4.3703e-21	3.98571e-19	37.1984
cg03178748	1.39557	10.285	4.38645e-21	3.99842e-19	37.1948
cg14514600	2.00816	10.2823	4.47373e-21	4.07592e-19	37.1754
cg05173517	1.62537	10.2789	4.58935e-21	4.17915e-19	37.1502
cg01664670	1.48084	10.2781	4.6172e-21	4.2024e-19	37.1443
cg12178237	1.48199	10.2774	4.64072e-21	4.22168e-19	37.1392
cg19133903	1.43239	10.2768	4.66174e-21	4.23866e-19	37.1348
cg01676962	1.57454	10.2756	4.70219e-21	4.2733e-19	37.1263
cg19550733	1.34917	10.2749	4.72633e-21	4.29308e-19	37.1212
cg09871079	1.78831	10.2748	4.72949e-21	4.29379e-19	37.1206
cg08640790	1.63687	10.2745	4.74076e-21	4.30186e-19	37.1182
cg11374871	1.05348	10.2725	4.81108e-21	4.36347e-19	37.1037
cg15234492	1.40024	10.2723	4.82006e-21	4.36943e-19	37.1019
cg24287110	1.4356	10.2706	4.88095e-21	4.42241e-19	37.0895
cg23533073	1.0608	10.27	4.90065e-21	4.43804e-19	37.0856
cg06940792	1.81384	10.2698	4.9104e-21	4.44463e-19	37.0836
cg06102777	1.46957	10.2695	4.92005e-21	4.45114e-19	37.0817
[truncated: 178,760 more rows]

## Sheet: Significant DV (GIII vs GIV)
Top 25% Significant Differential Variant CpG Sites Input to WGCNA: Grade III vs. Grade IV comparison
Illumina Probe ID	logFC	t	P.Value	adj.P.Val	B
cg22147084	2.40899	21.869	3.38e-61	6.11e-56	128.25
cg03644271	2.98165	21.6116	2.52e-60	2.28e-55	126.275
cg08861826	2.19019	20.8896	7.33e-58	4.41e-53	120.697
cg14968838	2.56856	20.1742	2.12e-55	9.59e-51	115.119
cg15304692	2.52413	19.7573	5.89e-54	2.13e-49	111.847
cg09110402	2.33587	19.5827	2.38e-53	7.07e-49	110.472
cg25953220	2.39976	19.5653	2.74e-53	7.07e-49	110.335
cg03130627	2.3968	19.4267	8.3e-53	1.88e-48	109.242
cg02585886	2.54931	19.3992	1.04e-52	2.08e-48	109.024
cg24487027	2.37152	19.1682	6.61e-52	1.2e-47	107.198
cg01316516	1.93525	19.0535	1.66e-51	2.73e-47	106.29
cg13539030	2.23566	18.7717	1.61e-50	2.42e-46	104.055
cg20668644	2.69695	18.6031	6.27e-50	8.72e-46	102.714
cg14993820	1.99738	18.4495	2.17e-49	2.8e-45	101.491
cg22891619	2.66441	18.4367	2.4e-49	2.84e-45	101.39
cg20429911	1.63254	18.4295	2.55e-49	2.84e-45	101.332
cg23671600	2.36901	18.4237	2.67e-49	2.84e-45	101.286
cg13865352	2.40471	18.3499	4.85e-49	4.87e-45	100.698
cg16956031	2.28381	18.2925	7.71e-49	7.34e-45	100.24
cg16638571	2.46079	18.2814	8.44e-49	7.63e-45	100.152
cg09385088	1.93108	18.0473	5.61e-48	4.83e-44	98.2838
cg06512885	2.46155	17.8532	2.71e-47	2.23e-43	96.7322
cg14771810	2.34993	17.7086	8.76e-47	6.88e-43	95.5755
cg01441114	2.66342	17.6978	9.56e-47	7.2e-43	95.4889
cg07750655	1.69857	17.659	1.31e-46	9.44e-43	95.1785
cg24598449	2.30884	17.6546	1.36e-46	9.44e-43	95.1429
cg00876704	2.41939	17.6304	1.65e-46	1.11e-42	94.9494
cg10047101	2.50053	17.6175	1.83e-46	1.18e-42	94.8465
cg19587226	1.78551	17.484	5.43e-46	3.38e-42	93.7769
cg05451573	2.73361	17.469	6.14e-46	3.7e-42	93.6562
cg17874478	2.3331	17.4452	7.44e-46	4.34e-42	93.466
cg08995368	2.8693	17.3404	1.74e-45	9.85e-42	92.6259
cg12467096	1.71949	17.2261	4.42e-45	2.42e-41	91.7085
cg01351037	2.39995	17.1464	8.46e-45	4.49e-41	91.0687
cg02939508	2.32197	17.1429	8.7e-45	4.49e-41	91.0412
cg19433955	2.24529	17.1216	1.03e-44	5.2e-41	90.8702
cg07095997	2.72749	17.0955	1.28e-44	6.25e-41	90.6605
cg03214308	1.75767	17.0855	1.39e-44	6.61e-41	90.58
cg17792315	2.02384	17.0495	1.86e-44	8.62e-41	90.2914
cg13238350	2.47346	17.0286	2.21e-44	9.97e-41	90.1234
cg23161505	1.93267	17.0095	2.58e-44	1.14e-40	89.97
cg03979206	2.12055	16.9541	4.05e-44	1.74e-40	89.5254
cg27530015	1.99472	16.9278	5.02e-44	2.11e-40	89.3134
cg13575271	2.32045	16.8954	6.53e-44	2.68e-40	89.0537
cg26035625	2.3084	16.8864	7.02e-44	2.82e-40	88.9816
cg23046903	2.21816	16.8756	7.67e-44	3.01e-40	88.8942
cg09913109	2.41717	16.8649	8.37e-44	3.22e-40	88.8088
cg21860452	1.99873	16.8554	9.04e-44	3.41e-40	88.732
cg22943762	2.0629	16.8307	1.11e-43	4.08e-40	88.5336
cg19083143	1.75996	16.8214	1.19e-43	4.31e-40	88.459
cg03177631	1.72281	16.8032	1.38e-43	4.9e-40	88.3124
cg26309134	-1.68235	-16.793	1.5e-43	5.23e-40	88.2307
cg06705366	2.34995	16.7498	2.14e-43	7.29e-40	87.8835
cg25791973	2.69514	16.7399	2.32e-43	7.76e-40	87.8037
cg18419694	2.53206	16.7361	2.39e-43	7.85e-40	87.7736
cg22938308	2.66941	16.7029	3.13e-43	1.01e-39	87.5069
cg02641983	2.52061	16.6989	3.24e-43	1.03e-39	87.4741
cg03727229	2.25751	16.6521	4.74e-43	1.48e-39	87.0979
cg23889086	2.56895	16.6314	5.61e-43	1.72e-39	86.9319
cg05597008	2.35346	16.5388	1.19e-42	3.59e-39	86.1874
cg07187103	2.39761	16.5242	1.34e-42	3.98e-39	86.0699
cg10002178	2.62648	16.5122	1.48e-42	4.32e-39	85.9731
cg03417191	2.00062	16.4894	1.78e-42	5.12e-39	85.7902
cg11418112	2.08314	16.4626	2.22e-42	6.27e-39	85.5747
cg27583337	2.58843	16.4442	2.58e-42	7.17e-39	85.4267
cg10378631	1.79655	16.4357	2.77e-42	7.57e-39	85.3582
cg19407252	1.8577	16.4146	3.29e-42	8.86e-39	85.1883
cg04913057	2.13967	16.3875	4.1e-42	1.09e-38	84.9704
cg02767601	2.09611	16.3705	4.71e-42	1.23e-38	84.8336
cg22762615	2.10329	16.3681	4.8e-42	1.24e-38	84.8148
cg19993316	2.10181	16.3548	5.35e-42	1.36e-38	84.7077
cg05991331	2.20498	16.298	8.5e-42	2.13e-38	84.2507
cg12256538	2.75339	16.2953	8.69e-42	2.15e-38	84.2287
cg02132760	1.7116	16.2277	1.51e-41	3.68e-38	83.6852
cg26535805	2.27444	16.2235	1.56e-41	3.76e-38	83.6516
cg23327483	2.24714	16.2173	1.64e-41	3.9e-38	83.6018
cg10457397	1.79048	16.1998	1.89e-41	4.44e-38	83.4605
cg19248367	2.21045	16.162	2.58e-41	5.97e-38	83.1564
cg14405753	1.77808	16.1566	2.69e-41	6.16e-38	83.113
cg01745690	1.9473	16.1416	3.04e-41	6.87e-38	82.9928
cg12586594	2.78657	16.1163	3.74e-41	8.34e-38	82.7891
cg25253217	2.48263	16.1002	4.26e-41	9.4e-38	82.6593
cg25693289	2.47964	16.0805	5.01e-41	1.09e-37	82.5012
cg24026757	1.75781	16.0786	5.09e-41	1.09e-37	82.4854
cg27294816	2.82279	16.0609	5.88e-41	1.25e-37	82.343
cg13255096	1.84452	16.0366	7.16e-41	1.5e-37	82.1482
cg18787401	-1.79066	-16.023	8e-41	1.66e-37	82.0384
cg19888787	1.92677	16.0188	8.28e-41	1.7e-37	82.0045
cg14490552	2.18436	16.0084	9.01e-41	1.83e-37	81.9212
cg13019878	2.65773	15.9947	1.01e-40	2.02e-37	81.8105
cg19658829	2.14371	15.9511	1.44e-40	2.86e-37	81.46
cg17131435	2.59694	15.9381	1.6e-40	3.11e-37	81.3554
cg22555539	2.19446	15.938	1.6e-40	3.11e-37	81.3551
cg23355674	2.27766	15.9147	1.93e-40	3.72e-37	81.1673
cg14951193	2.61706	15.8968	2.24e-40	4.26e-37	81.0233
cg12502441	1.95459	15.8826	2.51e-40	4.73e-37	80.909
cg16723445	2.27773	15.8809	2.55e-40	4.75e-37	80.8955
cg17302062	2.14374	15.8765	2.64e-40	4.87e-37	80.8596
cg08367326	2.36111	15.8707	2.77e-40	5.05e-37	80.8137
cg21794428	2.82051	15.8647	2.91e-40	5.26e-37	80.7647
cg11118396	2.69597	15.8498	3.28e-40	5.88e-37	80.6454
cg22928016	2.302	15.8457	3.4e-40	6.02e-37	80.6121
cg14464464	2.1513	15.7893	5.38e-40	9.43e-37	80.1589
cg26164440	1.94913	15.742	7.91e-40	1.37e-36	79.7778
cg19213955	2.21815	15.7408	7.98e-40	1.37e-36	79.7685
cg22155270	1.62454	15.6879	1.23e-39	2.09e-36	79.3432
cg07250222	2.56159	15.6809	1.3e-39	2.2e-36	79.287
cg05630745	1.82012	15.6715	1.4e-39	2.35e-36	79.2108
cg00742603	1.84126	15.6667	1.46e-39	2.42e-36	79.1727
cg03191830	2.20066	15.6604	1.54e-39	2.53e-36	79.1215
cg06065225	2.25625	15.6342	1.9e-39	3.1e-36	78.9114
cg03146949	-2.12243	-15.5862	2.82e-39	4.54e-36	78.5248
cg00225070	1.73857	15.5485	3.83e-39	6.12e-36	78.2219
cg19211827	1.74143	15.5474	3.86e-39	6.12e-36	78.2127
cg14037413	0.91303	15.5313	4.4e-39	6.92e-36	78.0832
cg07403397	1.87816	15.4991	5.72e-39	8.92e-36	77.8248
cg22416253	1.65263	15.4961	5.86e-39	9.06e-36	77.801
cg03538731	1.67227	15.4881	6.26e-39	9.59e-36	77.7359
cg07454803	2.60784	15.4807	6.65e-39	1.01e-35	77.6767
cg09122683	1.65669	15.4789	6.75e-39	1.02e-35	77.6625
cg10682803	2.04264	15.4751	6.96e-39	1.04e-35	77.6314
cg13072057	2.30075	15.4733	7.06e-39	1.05e-35	77.617
cg14444140	2.1293	15.4609	7.81e-39	1.15e-35	77.5177
cg16854986	1.97954	15.4264	1.03e-38	1.51e-35	77.2402
cg06369090	1.95924	15.4076	1.21e-38	1.74e-35	77.0889
cg13709765	2.21091	15.4007	1.28e-38	1.83e-35	77.0338
cg05946169	1.85943	15.3912	1.38e-38	1.96e-35	76.9575
cg00056624	2.40119	15.371	1.62e-38	2.29e-35	76.7952
cg11938120	1.9715	15.3489	1.95e-38	2.73e-35	76.6169
cg03628148	1.56689	15.3333	2.21e-38	3.07e-35	76.4916
cg22238152	2.58714	15.3281	2.3e-38	3.18e-35	76.4505
cg21293611	2.44254	15.3228	2.41e-38	3.29e-35	76.4079
cg08750951	2.51486	15.2748	3.56e-38	4.83e-35	76.022
cg09363194	2.07979	15.2715	3.65e-38	4.93e-35	75.9956
cg24227390	1.87802	15.2678	3.77e-38	5.04e-35	75.9653
cg03825790	2.14119	15.2511	4.31e-38	5.73e-35	75.8314
cg22787977	2.22909	15.2436	4.58e-38	6.05e-35	75.7714
cg19206653	2.56305	15.2421	4.64e-38	6.08e-35	75.7589
cg11894951	2.05943	15.2391	4.76e-38	6.18e-35	75.735
cg13331940	2.35545	15.2383	4.79e-38	6.18e-35	75.7285
cg18267506	2.0011	15.2318	5.05e-38	6.47e-35	75.676
cg23934927	1.86008	15.2279	5.21e-38	6.63e-35	75.6451
cg26541003	2.24671	15.2062	6.22e-38	7.86e-35	75.4711
cg13190306	1.7228	15.2014	6.46e-38	8.11e-35	75.4322
cg10364514	1.82597	15.1853	7.37e-38	9.19e-35	75.3028
cg23965019	2.00968	15.1809	7.64e-38	9.46e-35	75.2672
cg23668805	1.98982	15.1772	7.87e-38	9.68e-35	75.2377
cg24653100	2.62597	15.1676	8.51e-38	1.04e-34	75.161
cg08264694	1.61424	15.1426	1.04e-37	1.27e-34	74.9602
cg04618002	2.27882	15.1347	1.11e-37	1.34e-34	74.8965
cg27264484	1.39786	15.0903	1.6e-37	1.91e-34	74.5396
cg25208863	1.97977	15.0814	1.72e-37	2.04e-34	74.4685
cg02954262	1.96579	15.0766	1.79e-37	2.1e-34	74.4296
cg14069192	2.17823	15.0761	1.79e-37	2.1e-34	74.4259
cg24191285	2.13783	15.0751	1.81e-37	2.11e-34	74.4177
cg18632602	1.93901	15.0669	1.93e-37	2.24e-34	74.3516
cg18844210	1.9577	15.0551	2.13e-37	2.45e-34	74.2575
cg15433894	1.87966	15.0458	2.29e-37	2.62e-34	74.1822
cg12433886	1.12939	15.0313	2.58e-37	2.93e-34	74.066
cg25360181	2.4315	15.0304	2.6e-37	2.94e-34	74.0589
cg26251101	1.89603	15.0274	2.66e-37	2.99e-34	74.0347
cg02147981	1.95432	15.0062	3.17e-37	3.53e-34	73.8644
cg00667026	2.21815	15.001	3.3e-37	3.66e-34	73.8228
cg07407787	2.15099	14.9923	3.54e-37	3.91e-34	73.753
cg07301537	2.14618	14.9893	3.63e-37	3.98e-34	73.7292
cg06963844	1.88708	14.9809	3.89e-37	4.23e-34	73.662
cg01047414	1.40763	14.9615	4.55e-37	4.92e-34	73.5062
cg15875860	2.25593	14.9609	4.57e-37	4.92e-34	73.5013
cg17301635	1.57253	14.9593	4.63e-37	4.96e-34	73.4884
cg02403180	2.39974	14.9552	4.79e-37	5.09e-34	73.4554
cg08810584	1.96681	14.9513	4.95e-37	5.23e-34	73.4241
cg15247269	2.09235	14.9494	5.02e-37	5.28e-34	73.4088
cg00353340	1.82198	14.9342	5.68e-37	5.94e-34	73.2869
cg13680696	1.51078	14.9324	5.77e-37	5.99e-34	73.2728
cg18473042	2.11347	14.9221	6.27e-37	6.48e-34	73.1895
cg26622320	1.76012	14.9058	7.16e-37	7.35e-34	73.0592
cg12861034	2.13987	14.9045	7.23e-37	7.39e-34	73.0487
cg23999861	2.1511	14.8907	8.1e-37	8.22e-34	72.9376
cg22205015	1.83784	14.8844	8.52e-37	8.6e-34	72.8873
cg10022510	2.36071	14.8804	8.8e-37	8.84e-34	72.8556
cg22215737	1.75336	14.8785	8.94e-37	8.93e-34	72.8396
cg08854560	2.32448	14.8376	1.25e-36	1.24e-33	72.5122
cg24740531	2.39431	14.8195	1.44e-36	1.43e-33	72.3668
cg22059073	0.873677	14.807	1.6e-36	1.56e-33	72.2664
cg25678052	2.21992	14.8068	1.6e-36	1.56e-33	72.2648
cg24539779	1.90689	14.8014	1.67e-36	1.62e-33	72.2217
cg06423533	2.06592	14.8012	1.68e-36	1.62e-33	72.22
cg15256164	1.95618	14.7952	1.76e-36	1.69e-33	72.1717
cg11839334	1.92643	14.7913	1.82e-36	1.74e-33	72.1405
cg16095951	1.98062	14.7537	2.46e-36	2.34e-33	71.839
cg15558759	1.98182	14.7441	2.66e-36	2.52e-33	71.7624
cg16914151	2.11192	14.7428	2.69e-36	2.53e-33	71.7518
cg01560399	2.25693	14.7347	2.88e-36	2.69e-33	71.6867
cg26491697	2.09138	14.725	3.11e-36	2.9e-33	71.6093
cg00420361	1.92517	14.7214	3.2e-36	2.97e-33	71.5799
cg20611882	2.35564	14.7001	3.81e-36	3.51e-33	71.4099
cg20781461	2.03426	14.6995	3.83e-36	3.51e-33	71.405
cg01304198	1.47231	14.6981	3.87e-36	3.53e-33	71.3933
cg19846827	2.04815	14.6958	3.94e-36	3.58e-33	71.3751
cg11567854	1.96355	14.6859	4.27e-36	3.86e-33	71.2956
cg13523528	1.91188	14.6854	4.29e-36	3.86e-33	71.2916
cg07332330	2.14676	14.6204	7.27e-36	6.51e-33	70.7713
cg12645247	1.65127	14.6053	8.22e-36	7.32e-33	70.6501
cg20761860	1.86759	14.6033	8.35e-36	7.4e-33	70.6344
cg03577460	2.02214	14.6016	8.47e-36	7.47e-33	70.6204
cg22367989	2.06609	14.5962	8.85e-36	7.77e-33	70.577
cg15307268	1.64334	14.5889	9.39e-36	8.2e-33	70.5191
cg05028187	2.60472	14.5819	9.94e-36	8.64e-33	70.4628
cg24300924	1.44106	14.5776	1.03e-35	8.9e-33	70.4282
cg25308427	1.94752	14.5601	1.19e-35	1.02e-32	70.2884
cg10861807	2.68342	14.5593	1.19e-35	1.02e-32	70.282
cg06396724	2.09188	14.5585	1.2e-35	1.02e-32	70.2756
cg08971281	2.62134	14.5523	1.26e-35	1.07e-32	70.226
cg20640373	1.86083	14.5502	1.29e-35	1.09e-32	70.2085
cg25717844	1.64733	14.5468	1.32e-35	1.11e-32	70.1817
cg05647859	2.1122	14.5184	1.66e-35	1.39e-32	69.9546
cg22234897	1.83837	14.5119	1.75e-35	1.46e-32	69.9026
cg03214297	2.4892	14.501	1.92e-35	1.59e-32	69.815
cg04077695	1.76116	14.5001	1.93e-35	1.59e-32	69.8079
cg22419075	1.79828	14.4873	2.14e-35	1.76e-32	69.7055
cg02502361	2.0652	14.4848	2.19e-35	1.79e-32	69.6852
cg22631459	1.69578	14.4785	2.3e-35	1.87e-32	69.6346
cg25737323	2.15438	14.478	2.31e-35	1.87e-32	69.6308
cg05054115	1.84195	14.468	2.5e-35	2.02e-32	69.5507
cg23928824	2.25398	14.4645	2.57e-35	2.06e-32	69.5233
cg09436562	1.62818	14.4645	2.57e-35	2.06e-32	69.5231
cg07799366	1.74209	14.4547	2.79e-35	2.22e-32	69.4449
cg02692964	2.74066	14.4436	3.05e-35	2.42e-32	69.3561
cg16977570	2.3773	14.4398	3.15e-35	2.48e-32	69.3252
cg18818834	1.96434	14.4266	3.5e-35	2.75e-32	69.2196
cg03576234	2.40196	14.4249	3.55e-35	2.78e-32	69.206
cg07550809	2.70312	14.4223	3.62e-35	2.82e-32	69.1857
cg22635008	1.7055	14.4198	3.7e-35	2.87e-32	69.1655
cg12527429	1.87929	14.4097	4.02e-35	3.09e-32	69.0846
cg15471177	1.81509	14.4095	4.02e-35	3.09e-32	69.0826
cg13707768	1.92118	14.3983	4.4e-35	3.37e-32	68.9935
cg20319091	1.77229	14.3853	4.89e-35	3.73e-32	68.8897
cg14841337	1.67513	14.3781	5.19e-35	3.94e-32	68.8315
cg18514820	1.67866	14.3689	5.59e-35	4.23e-32	68.7586
cg21572210	2.20523	14.3605	5.98e-35	4.5e-32	68.6913
cg11448068	1.50465	14.3403	7.05e-35	5.29e-32	68.5295
cg07373003	2.02435	14.3189	8.38e-35	6.26e-32	68.3588
cg03712541	2.19287	14.3093	9.05e-35	6.73e-32	68.2822
cg17026874	2.37579	14.3003	9.74e-35	7.22e-32	68.2099
cg22022799	1.8498	14.2967	1e-34	7.4e-32	68.1814
cg04450332	1.3076	14.2921	1.04e-34	7.65e-32	68.1442
cg11798658	2.17488	14.2884	1.07e-34	7.85e-32	68.1147
cg26712080	2.41477	14.2879	1.08e-34	7.85e-32	68.111
cg04966297	1.74105	14.2855	1.1e-34	7.97e-32	68.0913
cg26771583	1.61006	14.2768	1.18e-34	8.52e-32	68.0224
cg23926700	1.62755	14.269	1.25e-34	9.04e-32	67.9599
cg09087462	1.65427	14.2634	1.31e-34	9.42e-32	67.915
cg02424179	1.40223	14.258	1.37e-34	9.8e-32	67.8722
cg01496600	1.70829	14.252	1.44e-34	1.02e-31	67.8243
cg21396456	2.21803	14.2411	1.57e-34	1.11e-31	67.7372
cg16120811	1.81848	14.2367	1.63e-34	1.15e-31	67.7017
cg14526204	2.08032	14.2346	1.66e-34	1.17e-31	67.6852
cg19784910	-2.01324	-14.2393	1.69e-34	1.18e-31	67.6685
cg09889291	2.55615	14.2162	1.92e-34	1.34e-31	67.5382
cg17283781	1.86404	14.2128	1.98e-34	1.37e-31	67.5111
cg09280946	1.82388	14.2128	1.98e-34	1.37e-31	67.5109
cg20511194	2.36673	14.2108	2.01e-34	1.39e-31	67.4946
cg17064051	2.20767	14.2057	2.09e-34	1.44e-31	67.4546
cg03043827	1.67129	14.1982	2.23e-34	1.52e-31	67.394
cg08054078	2.27818	14.1938	2.31e-34	1.57e-31	67.359
cg00366837	2.20601	14.1878	2.42e-34	1.65e-31	67.3113
cg17482197	1.9537	14.1728	2.73e-34	1.85e-31	67.1914
cg12942328	1.94903	14.1718	2.75e-34	1.85e-31	67.184
cg23129613	1.76241	14.1717	2.76e-34	1.85e-31	67.1828
cg06365057	1.46566	14.1636	2.94e-34	1.97e-31	67.1181
cg13766044	1.31614	14.1613	3e-34	2e-31	67.0999
cg21319693	1.75538	14.1447	3.43e-34	2.28e-31	66.9673
cg15054077	1.78128	14.1357	3.69e-34	2.44e-31	66.8951
cg21191710	2.14761	14.128	3.93e-34	2.59e-31	66.8338
cg18559136	1.91745	14.1223	4.11e-34	2.7e-31	66.7886
cg08119275	2.12928	14.1209	4.16e-34	2.72e-31	66.7774
cg25012937	1.78103	14.1063	4.68e-34	3.05e-31	66.661
cg18800827	1.84031	14.0991	4.96e-34	3.22e-31	66.6034
cg11036831	1.95874	14.0948	5.13e-34	3.33e-31	66.5694
cg27477373	-1.68846	-14.1123	5.29e-34	3.42e-31	66.5414
cg25422351	1.77668	14.0874	5.45e-34	3.51e-31	66.5103
cg14713933	1.83017	14.0863	5.5e-34	3.52e-31	66.5015
cg23286781	1.76996	14.0851	5.55e-34	3.55e-31	66.492
cg00508334	1.84871	14.0633	6.62e-34	4.21e-31	66.3183
cg17450930	1.86923	14.0594	6.84e-34	4.34e-31	66.2866
cg08645257	1.6963	14.0552	7.07e-34	4.47e-31	66.2536
cg23244999	1.53241	14.0484	7.47e-34	4.7e-31	66.1995
cg04982401	2.19105	14.0467	7.57e-34	4.75e-31	66.1859
cg10533538	1.74755	14.0354	8.3e-34	5.19e-31	66.0951
cg18691564	2.19685	14.03	8.67e-34	5.4e-31	66.0524
cg23365554	1.98988	14.0239	9.1e-34	5.66e-31	66.0038
cg03628682	1.53445	14.0179	9.55e-34	5.91e-31	65.9562
cg03013329	1.84036	14.0083	1.03e-33	6.35e-31	65.8795
cg07545640	2.16143	14.0083	1.03e-33	6.35e-31	65.8793
cg08314021	1.9211	14.0073	1.04e-33	6.38e-31	65.8711
cg04657588	1.87805	13.9982	1.12e-33	6.84e-31	65.7991
cg16803141	2.07819	13.997	1.13e-33	6.89e-31	65.7891
cg22840464	1.81047	13.9945	1.15e-33	7e-31	65.7696
cg06330722	1.40173	13.9898	1.2e-33	7.25e-31	65.7322
cg22997194	2.44504	13.9842	1.25e-33	7.56e-31	65.6877
cg03094935	2.2164	13.975	1.35e-33	8.12e-31	65.6138
cg11828766	2.44769	13.9672	1.44e-33	8.61e-31	65.5522
cg15655500	1.49941	13.9658	1.46e-33	8.69e-31	65.5404
cg18254819	1.66424	13.9611	1.51e-33	8.99e-31	65.5034
cg05330668	2.2945	13.9571	1.56e-33	9.25e-31	65.4715
cg14619259	2.29696	13.9566	1.57e-33	9.26e-31	65.4672
cg23183906	1.66886	13.9555	1.58e-33	9.31e-31	65.4589
cg02659117	1.81292	13.9506	1.65e-33	9.66e-31	65.4196
cg22715760	2.29194	13.947	1.69e-33	9.91e-31	65.3913
cg21280061	0.971792	13.945	1.72e-33	1e-30	65.3752
cg03304380	1.86362	13.9416	1.77e-33	1.03e-30	65.3482
cg11094492	1.84184	13.9362	1.85e-33	1.07e-30	65.3053
cg20202552	1.49187	13.9274	1.98e-33	1.15e-30	65.2348
cg17091361	1.97626	13.914	2.21e-33	1.27e-30	65.1285
cg05554936	2.13832	13.9061	2.36e-33	1.35e-30	65.0655
cg00124375	1.77796	13.8997	2.48e-33	1.42e-30	65.0144
cg00757731	2.01451	13.8988	2.5e-33	1.43e-30	65.0069
cg26843074	1.74799	13.8965	2.55e-33	1.45e-30	64.9888
cg05087983	1.6308	13.8867	2.76e-33	1.56e-30	64.9109
cg11221657	2.17074	13.8799	2.91e-33	1.64e-30	64.8568
cg23593167	1.89079	13.8764	2.99e-33	1.68e-30	64.829
cg18357291	2.57732	13.8763	3e-33	1.68e-30	64.8277
cg22409383	1.83561	13.8745	3.04e-33	1.7e-30	64.814
cg06521025	2.16254	13.874	3.05e-33	1.7e-30	64.8099
cg15627031	1.65885	13.8664	3.25e-33	1.81e-30	64.7492
cg22487177	1.96638	13.8621	3.36e-33	1.86e-30	64.7147
cg08347183	2.13422	13.8545	3.57e-33	1.97e-30	64.6549
cg01658908	1.70662	13.853	3.62e-33	1.99e-30	64.6427
cg23563443	2.09765	13.8427	3.93e-33	2.16e-30	64.5611
cg24452303	1.81235	13.8405	4e-33	2.19e-30	64.5431
cg24804544	2.56657	13.8378	4.09e-33	2.23e-30	64.5218
cg10376408	2.29551	13.8377	4.09e-33	2.23e-30	64.5212
cg02559896	1.41561	13.8374	4.1e-33	2.23e-30	64.5181
cg12505146	2.18705	13.8346	4.19e-33	2.27e-30	64.4964
cg14277260	2.03084	13.8283	4.41e-33	2.38e-30	64.4465
cg24696028	1.24546	13.8239	4.57e-33	2.46e-30	64.4111
cg21457692	1.75194	13.8185	4.78e-33	2.56e-30	64.368
cg03540165	1.80047	13.8181	4.79e-33	2.56e-30	64.3648
cg03220633	2.11917	13.8153	4.9e-33	2.61e-30	64.3429
cg21463763	2.00762	13.8132	4.98e-33	2.65e-30	64.3259
cg00261781	1.99086	13.8048	5.33e-33	2.83e-30	64.2589
cg19442495	1.7602	13.7799	6.51e-33	3.44e-30	64.0616
cg13155114	1.85622	13.7738	6.85e-33	3.61e-30	64.0124
cg22368262	1.95208	13.7707	7.02e-33	3.69e-30	63.9883
cg22173752	2.16253	13.7689	7.12e-33	3.73e-30	63.9735
cg20253659	1.52112	13.7647	7.36e-33	3.85e-30	63.9407
cg05724965	2.30053	13.7623	7.51e-33	3.91e-30	63.9214
cg22015527	2.09538	13.7576	7.8e-33	4.05e-30	63.8836
cg06890432	1.92047	13.7548	7.98e-33	4.13e-30	63.8616
cg19679989	1.69567	13.7446	8.66e-33	4.47e-30	63.7807
cg01710865	1.77554	13.7425	8.81e-33	4.54e-30	63.7635
cg16322929	2.31011	13.7401	8.98e-33	4.61e-30	63.7444
cg22454660	1.93707	13.7378	9.14e-33	4.68e-30	63.7269
cg03884082	1.72792	13.732	9.59e-33	4.89e-30	63.6803
cg22549558	1.82178	13.7297	9.76e-33	4.97e-30	63.6625
cg08015704	1.69893	13.7246	1.02e-32	5.16e-30	63.6218
cg10486227	2.2587	13.7225	1.03e-32	5.24e-30	63.6052
cg15807035	1.43831	13.7197	1.06e-32	5.34e-30	63.5825
cg24374861	1.82076	13.7147	1.1e-32	5.55e-30	63.5433
cg01019876	1.56843	13.7127	1.12e-32	5.62e-30	63.5269
cg15385562	2.04779	13.7108	1.14e-32	5.69e-30	63.512
cg02201774	2.06623	13.7075	1.17e-32	5.83e-30	63.4857
cg23097415	1.40578	13.7065	1.18e-32	5.86e-30	63.4782
cg22610194	2.09719	13.6997	1.24e-32	6.17e-30	63.424
cg03900542	1.98483	13.688	1.37e-32	6.77e-30	63.3306
cg14509084	1.83696	13.687	1.38e-32	6.8e-30	63.323
cg21938148	2.0516	13.6839	1.41e-32	6.95e-30	63.2984
cg22054756	1.55511	13.6835	1.42e-32	6.96e-30	63.2951
cg11004501	2.32464	13.6807	1.45e-32	7.1e-30	63.2725
cg27565555	2.22398	13.6778	1.48e-32	7.24e-30	63.2496
cg20631654	1.24926	13.6703	1.57e-32	7.67e-30	63.1903
cg06762902	1.79142	13.667	1.62e-32	7.86e-30	63.1644
cg11944428	1.48404	13.6666	1.62e-32	7.86e-30	63.1606
cg14932794	2.33754	13.6619	1.69e-32	8.14e-30	63.1234
cg02626656	1.59812	13.6615	1.69e-32	8.15e-30	63.1207
cg18988560	1.5965	13.6599	1.71e-32	8.23e-30	63.108
cg04241308	2.5755	13.652	1.83e-32	8.75e-30	63.0446
cg21075077	1.66691	13.6513	1.83e-32	8.77e-30	63.0397
cg22778421	2.30764	13.6508	1.84e-32	8.78e-30	63.0356
cg24374738	2.01973	13.645	1.93e-32	9.18e-30	62.9892
cg05964635	1.71167	13.6396	2.02e-32	9.56e-30	62.9466
cg23095615	1.91067	13.6273	2.23e-32	1.05e-29	62.849
cg25399963	2.29903	13.6263	2.24e-32	1.06e-29	62.841
cg00936146	1.76723	13.6233	2.3e-32	1.08e-29	62.8173
cg04487931	1.95737	13.6077	2.61e-32	1.22e-29	62.6934
cg03303162	1.89301	13.6042	2.68e-32	1.26e-29	62.6653
cg00380725	1.61645	13.5949	2.89e-32	1.35e-29	62.5914
cg13030674	1.59728	13.5809	3.23e-32	1.51e-29	62.4808
cg02069519	1.96198	13.5733	3.44e-32	1.6e-29	62.4201
cg14660125	1.78552	13.5705	3.51e-32	1.63e-29	62.3978
cg23905542	2.00171	13.5527	4.05e-32	1.87e-29	62.2571
cg01125227	1.77979	13.5498	4.15e-32	1.91e-29	62.2337
cg05692826	1.69722	13.5475	4.23e-32	1.94e-29	62.2156
cg04964781	1.65588	13.5437	4.36e-32	2e-29	62.1853
cg02939019	1.89001	13.5424	4.4e-32	2.01e-29	62.1754
cg01219048	2.02071	13.5418	4.42e-32	2.02e-29	62.1708
cg07738533	1.59427	13.5385	4.54e-32	2.07e-29	62.1444
cg11435841	1.7432	13.5365	4.62e-32	2.1e-29	62.1284
cg17382541	1.52535	13.5275	4.96e-32	2.25e-29	62.0571
cg07091593	1.94454	13.5263	5.01e-32	2.26e-29	62.0481
cg01386792	1.97303	13.5149	5.49e-32	2.48e-29	61.9573
cg23249942	1.87026	13.5137	5.55e-32	2.49e-29	61.9475
cg10480343	2.03946	13.5127	5.59e-32	2.51e-29	61.9397
cg22207733	1.70277	13.5112	5.66e-32	2.53e-29	61.9278
cg14898260	2.14212	13.506	5.9e-32	2.63e-29	61.8871
cg19754746	1.21924	13.505	5.94e-32	2.65e-29	61.8792
cg09487245	1.13774	13.5001	6.19e-32	2.75e-29	61.84
cg02954111	1.99146	13.4816	7.18e-32	3.18e-29	61.6932
cg12359697	2.01511	13.4756	7.53e-32	3.32e-29	61.6457
cg07192857	1.1721	13.4756	7.53e-32	3.32e-29	61.6456
cg10168763	1.93714	13.4703	7.86e-32	3.46e-29	61.6038
cg20024234	1.70747	13.458	8.67e-32	3.8e-29	61.5064
cg00114393	1.75037	13.4578	8.69e-32	3.8e-29	61.5049
cg17929627	1.51728	13.456	8.82e-32	3.85e-29	61.4903
cg18233416	2.11677	13.4454	9.59e-32	4.18e-29	61.4068
cg24719575	1.75592	13.444	9.7e-32	4.21e-29	61.3958
cg25330797	2.23568	13.4319	1.07e-31	4.63e-29	61.2998
cg19466178	2.31209	13.4314	1.07e-31	4.64e-29	61.296
cg11229284	1.60219	13.4304	1.08e-31	4.67e-29	61.2877
cg06247015	2.14667	13.4245	1.13e-31	4.88e-29	61.2412
cg12735820	1.69922	13.418	1.2e-31	5.13e-29	61.1896
cg15262516	1.42755	13.4105	1.27e-31	5.43e-29	61.1306
cg09742442	1.49203	13.4104	1.27e-31	5.43e-29	61.1298
cg14707092	1.85824	13.408	1.29e-31	5.52e-29	61.1109
cg03601354	1.84493	13.4019	1.36e-31	5.78e-29	61.0627
cg16571983	1.68158	13.3994	1.39e-31	5.89e-29	61.0428
cg20231940	1.93392	13.399	1.39e-31	5.89e-29	61.0395
cg09428893	2.04935	13.3914	1.48e-31	6.25e-29	60.979
cg13412866	1.78515	13.3896	1.5e-31	6.32e-29	60.965
cg14539442	1.64502	13.388	1.52e-31	6.39e-29	60.9525
cg22976979	1.90896	13.387	1.53e-31	6.43e-29	60.9444
cg15260365	1.97619	13.3821	1.59e-31	6.67e-29	60.9053
cg10753764	1.91434	13.3783	1.64e-31	6.86e-29	60.8756
cg17023455	2.11587	13.3718	1.73e-31	7.21e-29	60.8241
cg09101796	2.38212	13.3702	1.75e-31	7.29e-29	60.8112
cg20724810	2.04496	13.3561	1.96e-31	8.14e-29	60.6996
cg03550917	1.22941	13.3419	2.2e-31	9.1e-29	60.5873
cg02683085	1.96826	13.3391	2.25e-31	9.29e-29	60.5652
cg00019137	1.99174	13.3292	2.44e-31	1e-28	60.487
cg25949941	2.35512	13.3289	2.44e-31	1e-28	60.4849
cg24974477	1.41942	13.3245	2.53e-31	1.04e-28	60.4503
cg23815582	1.56761	13.3143	2.74e-31	1.12e-28	60.3698
cg12472597	1.67234	13.3142	2.75e-31	1.12e-28	60.3687
cg12942996	1.33522	13.3058	2.94e-31	1.19e-28	60.3019
cg14610746	1.63658	13.3057	2.94e-31	1.19e-28	60.3015
cg04429589	1.66608	13.303	3.01e-31	1.22e-28	60.2798
cg21145136	-2.02962	-13.2978	3.18e-31	1.28e-28	60.2255
cg19867649	1.84947	13.2893	3.35e-31	1.35e-28	60.1716
cg14241138	1.93121	13.2879	3.39e-31	1.37e-28	60.1606
cg27647589	1.19263	13.2869	3.42e-31	1.37e-28	60.1533
cg03051411	1.26278	13.2819	3.56e-31	1.43e-28	60.1135
cg05972047	-1.90567	-13.3283	3.66e-31	1.46e-28	60.09
cg01995660	1.76363	13.2758	3.73e-31	1.49e-28	60.0652
cg23795217	2.15163	13.2723	3.84e-31	1.53e-28	60.0375
cg06401019	1.52449	13.2626	4.15e-31	1.65e-28	59.961
cg01910484	2.06189	13.2524	4.5e-31	1.79e-28	59.8802
cg24842967	2.02475	13.247	4.7e-31	1.86e-28	59.8377
cg00078194	1.96357	13.243	4.86e-31	1.92e-28	59.8058
cg05303586	2.06039	13.242	4.89e-31	1.93e-28	59.7986
cg04544931	1.74357	13.2303	5.38e-31	2.11e-28	59.7058
cg04739729	1.82663	13.2295	5.41e-31	2.12e-28	59.6994
cg13683280	1.63766	13.2268	5.53e-31	2.16e-28	59.6783
cg17382198	2.05692	13.226	5.56e-31	2.17e-28	59.672
cg18643762	2.39313	13.218	5.93e-31	2.31e-28	59.6087
cg01382649	2.37502	13.2178	5.94e-31	2.31e-28	59.6071
cg11504081	1.4849	13.2117	6.24e-31	2.42e-28	59.5587
cg12572049	1.76688	13.2113	6.26e-31	2.42e-28	59.5556
cg07980216	1.47642	13.2103	6.31e-31	2.44e-28	59.5478
cg22196952	2.44473	13.2075	6.45e-31	2.49e-28	59.5258
cg13860006	2.25818	13.2019	6.75e-31	2.59e-28	59.4815
cg16657164	1.81761	13.1988	6.92e-31	2.65e-28	59.457
cg26741262	1.4922	13.1929	7.25e-31	2.78e-28	59.411
cg16127719	1.4849	13.1922	7.29e-31	2.79e-28	59.4052
cg18891404	1.25446	13.1796	8.06e-31	3.07e-28	59.3054
cg23211714	1.65186	13.1793	8.08e-31	3.07e-28	59.3036
cg16349964	1.45444	13.1728	8.51e-31	3.23e-28	59.2522
cg12080909	1.58761	13.1717	8.59e-31	3.26e-28	59.243
cg02853012	1.89347	13.1712	8.62e-31	3.26e-28	59.2395
cg07895169	1.83903	13.1709	8.64e-31	3.26e-28	59.2369
cg09489445	2.30116	13.1694	8.74e-31	3.29e-28	59.2255
cg12287025	2.09415	13.1653	9.04e-31	3.4e-28	59.1932
cg14462067	1.55129	13.1651	9.06e-31	3.4e-28	59.1911
cg05346855	1.6379	13.1529	9.98e-31	3.73e-28	59.0952
cg01155190	1.06149	13.1518	1.01e-30	3.76e-28	59.0862
cg11459006	2.07713	13.1511	1.01e-30	3.77e-28	59.0813
cg27189973	1.39739	13.1449	1.06e-30	3.96e-28	59.0318
cg23582408	1.58348	13.142	1.09e-30	4.04e-28	59.0095
cg25475789	1.60657	13.1366	1.14e-30	4.21e-28	58.967
cg13924988	2.23121	13.1294	1.2e-30	4.45e-28	58.9097
cg24373760	1.66268	13.124	1.26e-30	4.64e-28	58.8669
cg02399570	1.05209	13.116	1.34e-30	4.93e-28	58.8044
cg17150306	1.84724	13.1083	1.43e-30	5.24e-28	58.7432
cg11443787	1.56932	13.1079	1.43e-30	5.24e-28	58.7403
cg19317012	2.1486	13.1068	1.44e-30	5.28e-28	58.732
cg13483916	1.95008	13.0992	1.53e-30	5.6e-28	58.6714
cg16400903	1.75821	13.0984	1.54e-30	5.62e-28	58.6654
cg00449821	2.01846	13.0962	1.57e-30	5.71e-28	58.6483
cg14090487	1.34055	13.092	1.62e-30	5.89e-28	58.6154
cg18036763	0.978286	13.0888	1.67e-30	6.03e-28	58.5898
cg11908799	1.99924	13.0878	1.68e-30	6.07e-28	58.5822
cg00330888	1.79546	13.0828	1.75e-30	6.3e-28	58.5424
cg01680448	2.09247	13.0812	1.77e-30	6.37e-28	58.5296
cg14462645	1.61586	13.0806	1.78e-30	6.39e-28	58.525
cg15680624	2.1414	13.0789	1.8e-30	6.46e-28	58.5122
cg13484608	1.66509	13.0779	1.82e-30	6.5e-28	58.504
cg19930288	1.3567	13.073	1.89e-30	6.75e-28	58.4653
cg16087457	1.83108	13.0715	1.91e-30	6.82e-28	58.4536
cg18396137	1.83497	13.0669	1.98e-30	7.06e-28	58.4172
cg24364574	1.59632	13.0655	2.01e-30	7.12e-28	58.4064
cg19767477	1.7303	13.0647	2.02e-30	7.15e-28	58.4002
cg11792075	1.51732	13.0592	2.11e-30	7.46e-28	58.357
cg10774636	2.2954	13.0554	2.17e-30	7.68e-28	58.3265
cg14150468	1.74972	13.0511	2.25e-30	7.93e-28	58.2928
cg08808402	1.37683	13.0484	2.3e-30	8.08e-28	58.2718
cg00008188	1.6001	13.0451	2.36e-30	8.28e-28	58.2458
cg16763895	1.55156	13.0394	2.47e-30	8.65e-28	58.2005
cg26119331	1.70012	13.0371	2.52e-30	8.8e-28	58.1824
cg06371306	2.03636	13.032	2.62e-30	9.14e-28	58.1425
cg13417420	2.01937	13.029	2.68e-30	9.35e-28	58.1189
cg21733154	2.04852	13.0274	2.72e-30	9.45e-28	58.1063
cg20609344	-1.68052	-13.0263	2.74e-30	9.51e-28	58.0978
cg18989174	2.56178	13.0172	2.95e-30	1.02e-27	58.0264
cg24525457	2.33799	13.0147	3.01e-30	1.04e-27	58.0066
cg03051258	2.1207	13.0133	3.04e-30	1.05e-27	57.9955
cg08931107	1.28069	13.0117	3.08e-30	1.06e-27	57.983
cg02847140	1.67705	13.0092	3.14e-30	1.08e-27	57.9635
cg05892930	1.67024	13.0088	3.15e-30	1.08e-27	57.9601
cg13892015	1.41785	13.0079	3.17e-30	1.09e-27	57.9531
cg25023058	1.83396	13.0037	3.28e-30	1.12e-27	57.9198
cg17203313	1.84243	12.9995	3.39e-30	1.16e-27	57.8871
cg14777342	1.48743	12.999	3.41e-30	1.16e-27	57.8827
cg07809589	1.6398	12.9983	3.43e-30	1.16e-27	57.8773
cg11200965	2.20921	12.9962	3.49e-30	1.18e-27	57.8607
cg02156314	1.61285	12.9938	3.55e-30	1.2e-27	57.8418
cg07249274	2.23545	12.9927	3.59e-30	1.21e-27	57.833
cg11327809	1.3881	12.9862	3.77e-30	1.27e-27	57.7824
cg02930242	1.98261	12.9754	4.12e-30	1.39e-27	57.6969
cg21539510	1.4473	12.9715	4.24e-30	1.43e-27	57.6663
cg19756430	1.18202	12.9669	4.4e-30	1.47e-27	57.6307
cg05259946	0.873115	12.9669	4.4e-30	1.47e-27	57.6304
cg00331237	1.69884	12.9602	4.65e-30	1.55e-27	57.5773
cg00940891	2.31632	12.9589	4.69e-30	1.57e-27	57.5671
cg07447193	1.35947	12.9557	4.81e-30	1.6e-27	57.5425
cg13447927	1.93724	12.953	4.92e-30	1.63e-27	57.521
cg16588061	1.33707	12.9521	4.95e-30	1.64e-27	57.5141
cg03088791	1.5508	12.9497	5.05e-30	1.67e-27	57.4954
cg02099053	1.66947	12.9359	5.63e-30	1.86e-27	57.3871
cg19991899	1.13008	12.9256	6.11e-30	2.02e-27	57.3061
cg03694157	1.45567	12.9174	6.53e-30	2.15e-27	57.2412
cg24364143	1.63744	12.915	6.65e-30	2.19e-27	57.2228
cg22359217	1.45325	12.9126	6.78e-30	2.23e-27	57.2035
cg12182991	1.97552	12.9123	6.8e-30	2.23e-27	57.2009
cg26245697	2.11454	12.9049	7.21e-30	2.36e-27	57.1428
cg03315247	1.69644	12.9047	7.22e-30	2.36e-27	57.1419
cg11791751	1.79959	12.9029	7.33e-30	2.39e-27	57.1277
cg13016179	1.80035	12.9003	7.48e-30	2.43e-27	57.1073
cg08056957	1.84317	12.8998	7.51e-30	2.44e-27	57.1028
cg15404858	1.48173	12.8995	7.53e-30	2.44e-27	57.101
cg09219721	1.6728	12.8984	7.6e-30	2.46e-27	57.0921
cg25481073	1.7082	12.8853	8.43e-30	2.72e-27	56.9891
cg10511669	1.9964	12.8781	8.93e-30	2.88e-27	56.9325
cg21139209	1.36899	12.8743	9.2e-30	2.96e-27	56.9028
cg19840226	1.50471	12.8736	9.25e-30	2.97e-27	56.8977
cg25771041	1.78069	12.8726	9.32e-30	2.99e-27	56.8898
cg19741456	1.74314	12.8662	9.82e-30	3.14e-27	56.8391
cg11539424	-1.82932	-12.8743	9.98e-30	3.19e-27	56.824
cg18588504	1.38716	12.8438	1.17e-29	3.74e-27	56.6636
cg03400437	2.05571	12.8424	1.19e-29	3.77e-27	56.6525
cg15127227	1.55501	12.842	1.19e-29	3.78e-27	56.649
cg08618068	1.66637	12.8387	1.22e-29	3.87e-27	56.6237
cg08389577	1.73934	12.8236	1.38e-29	4.36e-27	56.5047
cg13982454	1.57168	12.822	1.39e-29	4.41e-27	56.4924
cg11444428	1.17608	12.8213	1.4e-29	4.42e-27	56.4867
cg11973900	2.26268	12.8199	1.42e-29	4.46e-27	56.4756
cg25983589	1.77494	12.8197	1.42e-29	4.46e-27	56.4747
cg07503059	1.84128	12.8192	1.43e-29	4.48e-27	56.4704
cg18261413	2.00793	12.8122	1.51e-29	4.72e-27	56.4157
cg26548288	1.85448	12.8106	1.53e-29	4.78e-27	56.403
cg14219630	1.78132	12.8101	1.53e-29	4.79e-27	56.3988
cg13612295	1.39232	12.8059	1.58e-29	4.94e-27	56.3663
cg06249747	1.58534	12.805	1.6e-29	4.97e-27	56.3592
cg04794299	1.93053	12.8035	1.61e-29	5.02e-27	56.3476
cg15061530	2.12077	12.7952	1.73e-29	5.35e-27	56.2819
cg04863516	1.31709	12.7939	1.74e-29	5.4e-27	56.2722
cg25873214	1.85346	12.7936	1.75e-29	5.4e-27	56.2697
cg18547942	1.6657	12.7922	1.77e-29	5.45e-27	56.259
cg01367310	1.5393	12.7865	1.85e-29	5.69e-27	56.2144
cg13401339	1.76834	12.7845	1.88e-29	5.78e-27	56.198
cg18533883	2.51532	12.7828	1.9e-29	5.84e-27	56.1852
cg20300175	1.7444	12.7797	1.95e-29	5.98e-27	56.1605
cg21949747	1.59784	12.7778	1.98e-29	6.06e-27	56.1461
cg01088404	1.32107	12.7714	2.09e-29	6.37e-27	56.0954
cg03826594	2.30308	12.7673	2.15e-29	6.56e-27	56.0636
cg05506986	1.59475	12.7666	2.17e-29	6.59e-27	56.0582
cg27530539	1.81133	12.755	2.37e-29	7.21e-27	55.9674
cg26501269	1.66254	12.7549	2.38e-29	7.21e-27	55.9665
cg27566289	1.49937	12.7536	2.4e-29	7.27e-27	55.9563
cg08845439	1.99791	12.7504	2.46e-29	7.44e-27	55.9312
cg05463819	1.53669	12.75	2.47e-29	7.45e-27	55.9284
cg00462311	1.36529	12.749	2.49e-29	7.5e-27	55.9204
cg16064478	1.63961	12.7459	2.55e-29	7.68e-27	55.8956
cg16788391	1.86874	12.7391	2.69e-29	8.09e-27	55.8426
cg21026257	1.85135	12.7389	2.7e-29	8.09e-27	55.8413
cg11924518	2.22448	12.7322	2.85e-29	8.52e-27	55.7883
cg13795264	1.29486	12.7307	2.88e-29	8.61e-27	55.7767
cg17246714	1.68227	12.7295	2.91e-29	8.67e-27	55.7675
cg00395632	1.52889	12.7272	2.96e-29	8.81e-27	55.7493
cg01278387	1.71922	12.7272	2.96e-29	8.81e-27	55.7491
cg09210666	1.8399	12.6992	3.7e-29	1.1e-26	55.5303
cg26685941	1.68908	12.6988	3.71e-29	1.1e-26	55.5268
cg09425356	1.59844	12.6986	3.71e-29	1.1e-26	55.5258
cg00581731	1.61853	12.69	3.98e-29	1.18e-26	55.4579
cg07132125	1.91351	12.6835	4.19e-29	1.23e-26	55.4074
cg17570483	1.12599	12.6832	4.2e-29	1.24e-26	55.4052
cg06192866	1.70326	12.6798	4.31e-29	1.27e-26	55.3788
cg14335782	1.82167	12.6764	4.43e-29	1.3e-26	55.352
cg15420035	1.99481	12.6761	4.44e-29	1.3e-26	55.3494
cg00554442	1.79257	12.6758	4.45e-29	1.3e-26	55.347
cg16657340	1.38571	12.6669	4.78e-29	1.39e-26	55.2775
cg14298966	1.71238	12.6657	4.82e-29	1.41e-26	55.2683
cg21634064	2.26803	12.6606	5.02e-29	1.46e-26	55.2281
cg16755500	1.88004	12.6594	5.07e-29	1.47e-26	55.2192
cg04644624	1.59106	12.6559	5.21e-29	1.51e-26	55.1918
cg06410591	2.3088	12.6515	5.4e-29	1.56e-26	55.1568
cg13279566	1.57762	12.6504	5.44e-29	1.57e-26	55.1485
cg25906220	2.61659	12.6454	5.66e-29	1.64e-26	55.1092
cg25619607	1.22995	12.6424	5.8e-29	1.67e-26	55.0856
cg09547034	1.88013	12.6421	5.81e-29	1.67e-26	55.0837
cg21606237	1.29712	12.638	6.01e-29	1.73e-26	55.0513
cg16247817	2.56884	12.6369	6.06e-29	1.74e-26	55.0433
cg12408189	1.66675	12.6329	6.25e-29	1.79e-26	55.0118
cg02476461	1.44835	12.6259	6.61e-29	1.89e-26	54.9569
cg16287766	1.89311	12.6241	6.7e-29	1.91e-26	54.9432
cg07020001	1.73304	12.6229	6.77e-29	1.93e-26	54.9337
cg11162249	1.83554	12.6211	6.86e-29	1.95e-26	54.9198
cg26880493	1.89481	12.6171	7.08e-29	2.01e-26	54.8885
cg16136840	1.71803	12.6162	7.14e-29	2.03e-26	54.8808
cg21709909	1.9425	12.6149	7.21e-29	2.04e-26	54.8707
cg05784314	2.57639	12.6121	7.37e-29	2.09e-26	54.8489
cg14575559	1.68111	12.6051	7.8e-29	2.2e-26	54.7941
cg26694713	1.83211	12.5996	8.14e-29	2.3e-26	54.7514
cg09745087	1.5052	12.5988	8.19e-29	2.31e-26	54.745
cg13462843	1.69672	12.5954	8.42e-29	2.37e-26	54.7185
cg10580691	1.34145	12.5928	8.59e-29	2.41e-26	54.6983
cg08164315	1.75409	12.5916	8.67e-29	2.43e-26	54.6889
cg10456203	1.7819	12.5878	8.93e-29	2.5e-26	54.6596
cg27559661	2.32011	12.5878	8.94e-29	2.5e-26	54.659
cg08871383	1.46546	12.5818	9.37e-29	2.61e-26	54.6127
cg10833091	1.33621	12.5803	9.48e-29	2.64e-26	54.6007
cg04879381	1.67852	12.5771	9.73e-29	2.7e-26	54.5757
cg12798118	2.01321	12.5745	9.93e-29	2.76e-26	54.5556
cg17783401	1.91588	12.5734	1e-28	2.78e-26	54.5471
cg18164983	1.70066	12.57	1.03e-28	2.85e-26	54.5203
cg05923854	1.561	12.5693	1.03e-28	2.86e-26	54.5149
cg10030837	1.56837	12.5619	1.1e-28	3.03e-26	54.4574
cg15330117	1.71958	12.5536	1.17e-28	3.23e-26	54.392
cg12104945	1.50251	12.5527	1.18e-28	3.24e-26	54.3854
cg07219103	1.00326	12.5527	1.18e-28	3.24e-26	54.3848
cg21853021	1.56977	12.552	1.19e-28	3.25e-26	54.3801
cg06685340	1.41715	12.5512	1.19e-28	3.27e-26	54.3738
cg24511054	1.88666	12.5502	1.2e-28	3.29e-26	54.3654
cg25816545	1.71326	12.5496	1.21e-28	3.3e-26	54.3611
cg01172903	1.86399	12.5468	1.24e-28	3.37e-26	54.3391
cg06788816	1.60402	12.5457	1.25e-28	3.39e-26	54.3306
cg15035278	1.26727	12.5443	1.26e-28	3.43e-26	54.3198
cg08592733	1.42368	12.5386	1.32e-28	3.58e-26	54.2752
cg04672538	1.78479	12.5343	1.36e-28	3.7e-26	54.2417
cg23583739	1.79609	12.5335	1.37e-28	3.71e-26	54.2357
cg25757740	1.83637	12.5286	1.43e-28	3.86e-26	54.197
cg04874326	1.61101	12.5265	1.45e-28	3.92e-26	54.1807
cg24479590	2.22813	12.5234	1.49e-28	4.01e-26	54.1567
cg03539039	1.71971	12.5101	1.65e-28	4.44e-26	54.0529
cg02870584	2.0382	12.5096	1.66e-28	4.46e-26	54.0489
cg21050240	1.93678	12.5077	1.68e-28	4.52e-26	54.0342
cg13598588	1.53835	12.5074	1.69e-28	4.52e-26	54.0315
cg21735374	1.55133	12.502	1.76e-28	4.71e-26	53.9897
cg02128150	1.41051	12.5018	1.76e-28	4.71e-26	53.9882
cg06230736	1.74633	12.4951	1.86e-28	4.96e-26	53.9362
cg22492088	1.49098	12.4929	1.89e-28	5.04e-26	53.9187
cg13827970	1.48487	12.4922	1.9e-28	5.06e-26	53.913
cg12091396	1.787	12.485	2.01e-28	5.35e-26	53.857
cg18163252	1.88537	12.4846	2.02e-28	5.35e-26	53.8543
cg02162202	1.9529	12.4846	2.02e-28	5.35e-26	53.8541
cg10242724	1.57254	12.4811	2.08e-28	5.49e-26	53.8272
cg24591318	1.79307	12.48	2.1e-28	5.53e-26	53.818
cg08719777	1.68607	12.4796	2.1e-28	5.54e-26	53.8148
cg08349117	1.51033	12.4775	2.14e-28	5.63e-26	53.7984
cg10302736	1.8295	12.4741	2.2e-28	5.77e-26	53.7721
cg25147601	1.7713	12.4702	2.26e-28	5.94e-26	53.7421
cg03015433	1.5809	12.4627	2.4e-28	6.29e-26	53.6832
cg21350575	-2.03203	-12.4618	2.42e-28	6.33e-26	53.6765
cg07793638	1.82836	12.4613	2.43e-28	6.35e-26	53.6724
cg19233923	0.963866	12.4589	2.47e-28	6.45e-26	53.654
cg27085821	1.13739	12.4588	2.48e-28	6.45e-26	53.6532
cg27118809	1.32762	12.4553	2.55e-28	6.62e-26	53.6261
cg23901444	1.89463	12.4519	2.62e-28	6.8e-26	53.5991
cg00462460	1.96607	12.4474	2.71e-28	7.03e-26	53.5641
cg00679546	1.49099	12.4469	2.72e-28	7.05e-26	53.5602
cg00129651	1.75395	12.4451	2.76e-28	7.14e-26	53.5464
cg15997773	1.17305	12.4441	2.78e-28	7.19e-26	53.5385
cg00196475	1.04679	12.4436	2.79e-28	7.2e-26	53.5347
cg17323383	2.17037	12.4435	2.8e-28	7.2e-26	53.5337
cg23933381	1.74417	12.4434	2.8e-28	7.2e-26	53.5328
cg12338097	1.53542	12.4412	2.85e-28	7.31e-26	53.5158
[truncated: 14,105 more rows]
